# Supplementary material for: The primary transcriptome of the fast-growing cyanobacterium Synechococcus elongatus UTEX 2973
Source: Biotechnol Biofuels. 2018 Aug 4;11:218. doi: 10.1186/s13068-018-1215-8 (PMC6091082; doi:10.1186/s13068-018-1215-8)
Supplement: Supplementary file 1 — Additional file 1: Table S1. All information of each identified TSS. Table S2. Leaderless transcripts and mis-annotated genes. Table S3. GO terms enrichments. Table S4. KEGG pathway enrichments. Table S5. Top 10 up-regulated and top 10 down-regulated transcripts. Table S6. Transcript changes of genes associated with photosynthesis and phycobilisomes. Table S7. Transcript changes of genes associated with central metabolisms. Table S8. asRNAs and their potential target genes. Table S9. List of primers used for the amplification of probe templates. [file 13068_2018_1215_MOESM1_ESM.xlsx]

## Sheet: Overview
		Supplementary Table	Content
		Table S1	All information of each identified TSS.
		Table S2	Leaderless transcripts and misannotated genes.
		Table S3	GO terms enrichments.
		Table S4	KEGG pathway enrichments.
		Table S5	Top 10 up-regulated and top 10 down-regulated transcripts.
		Table S6	Transcript changes of genes associated with photosynthesis and phycobilisomes.
		Table S7	Transcript changes of genes associated with central metabolisms.
		Table S8	asRNAs and their potential target genes.
		Table S9	List of primers used for the amplification of probe templates.

## Sheet: Table S1
Table S1. All information of each identified TSS
TSS_ID	Chromosome	Type	Strand	TSS_position	TssCovRatio	LocalCoverageEnrichmentScore	LocalTssEnrichmentScore	TSS_nt	Distances to start codon	Locus_tags	Gene Symbols	Mean_Norm_Reads	Max_Norm_Reads	DK_vs_CT_log2FoldChange	DK_vs_CT_padj	HL_vs_CT_log2FoldChange	HL_vs_CT_padj	HT_vs_CT_log2FoldChange	HT_vs_CT_padj	CT1_RawReads	CT2_RawReads	D1_RawReads	D2_RawReads	HL1_RawReads	HL2_RawReads	HT1_RawReads	HT2_RawReads	Product	Description
aTSS-1705677	CP006471	aTSS	-	1705677	0.88	0.8	0.76	A	302	M744_RS08610	aar	247.24	827.212	3.79241	2.28992e-35	0.279678	0.456542	0.926315	0.0155726	113	91	255	455	53	67	228	67	long-chain acyl-[acyl-carrier-protein] reductase	aTSS, 302 bp downstream of forward gene M744_RS08610
aTSS+2340302	CP006471	aTSS	+	2340302	0.97	0.97	1	A	83	M744_RS11560	aas	234.758	480.35	1.62163	2.06987e-08	0.0998106	0.777715	0.548878	0.136088	254	271	175	218	124	148	434	144	long-chain fatty acid--CoA ligase	aTSS, 83 bp downstream of reverse gene M744_RS11560
aTSS-2663807	CP006471	aTSS	-	2663807	1	1	0.99	T	418	M744_RS13160	aat	291.038	776.624	-2.8386	1.1885e-13	1.5092	1.16311e-07	-0.224876	0.588947	467	421	17	13	466	778	351	182	leucyl/phenylalanyl-tRNA--protein transferase	aTSS, 418 bp downstream of forward gene M744_RS13160
gTSS+1705796	CP006471	gTSS	+	1705796	0.7	0.6	1	A	614	M744_RS08615	accA	345.788	669.042	1.42531	5.14072e-08	0.0889724	0.778429	0.271454	0.463335	380	478	210	368	198	244	457	259	acetyl-CoA carboxylase carboxyl transferase subunit alpha	gTSS, 614 bp upstream of gene M744_RS08615
gTSS+1706305	CP006471	gTSS	+	1706305	1	0.98	1	T	105	M744_RS08615	accA	146.347	406.28	-1.45963	0.000797071	2.30954	1.41997e-12	0.2923	0.547738	135	151	15	10	285	407	164	83	acetyl-CoA carboxylase carboxyl transferase subunit alpha	gTSS, 105 bp upstream of gene M744_RS08615
gTSS-1843052	CP006471	gTSS	-	1843052	0.99	0.83	0.99	G	61	M744_RS09240	accC	1068.04	3663.51	-1.84063	1.17109e-11	2.9583	6.25071e-37	-0.231954	0.497221	770	824	52	56	2402	3670	599	339	acetyl-CoA carboxylase biotin carboxylase subunit	gTSS, 61 bp upstream of gene M744_RS09240
gTSS-1236300	CP006471	gTSS	-	1236300	1	1	0.99	G	22	M744_RS06365	accD	2661.6	5239.72	-1.15101	1.77237e-08	1.36609	1.17799e-11	0.295847	0.262626	3826	3664	315	527	4114	5249	4128	2252	acetyl-CoA carboxylase carboxyl transferase subunit beta	gTSS, 22 bp upstream of gene M744_RS06365
gTSS-1236564	CP006471	gTSS	-	1236564	1	0.99	0.91	G	286	M744_RS06365	accD	530.415	967.262	-2.02541	1.40561e-12	0.632412	0.0207329	-0.515431	0.121485	1169	1073	55	81	765	914	600	436	acetyl-CoA carboxylase carboxyl transferase subunit beta	gTSS, 286 bp upstream of gene M744_RS06365
aTSS+1235490	CP006471	aTSS	+	1235490	1	0.98	1	G	788	M744_RS06365	accD	210.724	431.236	-1.53302	1.49686e-05	0.828036	0.0100391	-0.111324	0.825545	400	369	29	36	242	432	288	191	acetyl-CoA carboxylase carboxyl transferase subunit beta	aTSS, 788 bp downstream of reverse gene M744_RS06365
gTSS+1707430	CP006471	gTSS	+	1707430	1	0.99	1	G	81	M744_RS08620	acdS	1847.34	5230.73	0.0176457	0.948849	1.99056	9.05488e-16	-0.504292	0.107066	1765	2316	409	613	2803	5240	1386	661	short-chain dehydrogenase	gTSS, 81 bp upstream of gene M744_RS08620
gTSS+1706653	CP006471	gTSS	+	1706653	0.99	0.99	1	A	858	M744_RS08620	acdS	646.115	1137.68	-0.556687	0.0215919	-0.9747	5.51515e-05	0.555144	0.0498755	1225	1386	188	246	294	348	2046	786	short-chain dehydrogenase	gTSS, 858 bp upstream of gene M744_RS08620
gTSS+1707103	CP006471	gTSS	+	1707103	1	1	1	A	408	M744_RS08620	acdS	575.717	867.375	0.799992	0.00489425	0.605255	0.0402095	0.101899	0.824052	715	880	316	352	463	728	994	311	short-chain dehydrogenase	gTSS, 408 bp upstream of gene M744_RS08620
gTSS+1106695	CP006471	gTSS	+	1106695	1	0.95	1	A	23	M744_RS05755	ack	1566.1	2757.98	1.58628	2.58743e-06	1.38934	6.09452e-05	-0.621848	0.153694	1464	1721	881	1517	1858	2169	1465	252	acetate kinase	gTSS, 23 bp upstream of gene M744_RS05755
aTSS-1106685	CP006471	aTSS	-	1106685	1	1	0.9	A	33	M744_RS05755	ack	425.476	1649.66	5.20265	4.38742e-75	-1.50373	0.000311741	0.731642	0.0541894	84	74	601	825	12	15	153	45	acetate kinase	aTSS, 33 bp upstream of forward gene M744_RS05755
aTSS-1107035	CP006471	aTSS	-	1107035	0.98	0.96	0.91	G	317	M744_RS05755	ack	208.426	345.37	0.230762	0.507997	-1.51844	1.41791e-05	0.764792	0.0514514	407	323	79	135	73	47	586	290	acetate kinase	aTSS, 317 bp downstream of forward gene M744_RS05755
gTSS+2350111	CP006471	gTSS	+	2350111	0.92	0.89	1	C	68	M744_RS11635	acnB	857.019	2480.74	-2.27575	2.19665e-18	2.072	3.89349e-21	-0.189733	0.560056	1028	987	45	57	1962	2106	852	405	aconitate hydratase B	gTSS, 68 bp upstream of gene M744_RS11635
iTSS+2351086	CP006471	iTSS	+	2351086	0.97	0.83	1	A	907	M744_RS11635	acnB	379.721	605.181	-0.592472	0.0525545	-1.62722	1.01719e-07	0.220677	0.60385	666	1114	115	178	108	175	1020	467	aconitate hydratase B	iTSS, 907 bp inside of gene M744_RS11635
gTSS-48695	CP006471	gTSS	-	48695	1	1	1	A	149	M744_RS00260	acpP	28581.2	96539	-2.86989	7.95478e-38	2.33429	2.54189e-25	-0.613924	0.0235406	34393	27499	875	1199	57099	96710	21118	8503	acyl carrier protein	gTSS, 149 bp upstream of gene M744_RS00260
iTSS-828273	CP006471	iTSS	-	828273	1	0.92	0.97	A	1164	M744_RS04265	acrF	330.283	725.401	2.15386	4.47363e-15	0.654983	0.0261809	0.595483	0.0872397	280	293	238	399	208	226	500	157	hydrophobe/amphiphile efflux-1 family RND transporter	iTSS, 1164 bp inside of gene M744_RS04265
aTSS+829022	CP006471	aTSS	+	829022	0.99	0.87	1	A	415	M744_RS04265	acrF	127.686	218.166	0.830896	0.0173201	-1.21159	0.00127248	0.386943	0.408115	195	224	67	120	43	44	311	102	hydrophobe/amphiphile efflux-1 family RND transporter	aTSS, 415 bp downstream of reverse gene M744_RS04265
aTSS+826997	CP006471	aTSS	+	826997	0.96	0.94	1	A	2440	M744_RS04265	acrF	121.152	211.684	-3.29714	1.04207e-12	-0.664856	0.0600049	-0.699339	0.0910731	393	369	9	10	89	147	210	116	hydrophobe/amphiphile efflux-1 family RND transporter	aTSS, 2440 bp downstream of reverse gene M744_RS04265
aTSS+1881035	CP006471	aTSS	+	1881035	1	1	1	G	239	M744_RS09380	acs	5020.46	17921.2	4.24388	2.07798e-71	-2.66584	9.72373e-25	1.38666	2.39007e-07	1878	1391	6529	8569	113	136	4865	1606	acetyl-coenzyme A synthetase	aTSS, 239 bp downstream of reverse gene M744_RS09380
iTSS-1881022	CP006471	iTSS	-	1881022	0.86	0.79	0.51	T	252	M744_RS09380	acs	168.503	304.679	1.39962	4.62479e-06	0.436172	0.186993	0.562331	0.145229	189	196	111	136	114	138	306	114	acetyl-coenzyme A synthetase	iTSS, 252 bp inside of gene M744_RS09380
aTSS-1280518	CP006471	aTSS	-	1280518	0.99	0.98	0.59	G	545	M744_RS06615	acsF, ycf59	676.224	2116.21	3.55562	4.94927e-58	0.6708	0.00557698	0.0914489	0.811371	335	314	733	1164	211	292	359	145	magnesium-protoporphyrin IX monomethyl ester (oxidative) cyclase	aTSS, 545 bp downstream of forward gene M744_RS06615
gTSS+1279896	CP006471	gTSS	+	1279896	0.99	0.91	1	G	77	M744_RS06615	acsF, ycf59	902.44	1360.04	-0.371981	0.0966441	-1.02952	3.68329e-06	0.274221	0.346151	1995	1847	305	424	391	524	2079	1142	magnesium-protoporphyrin IX monomethyl ester (oxidative) cyclase	gTSS, 77 bp upstream of gene M744_RS06615
gTSS+974945	CP006471	gTSS	+	974945	1	0.96	1	G	11	M744_RS05065	adk	358.821	850.847	2.12135	1.3246e-15	0.0398046	0.904645	-0.012171	0.97885	306	414	308	468	154	206	389	141	adenylate kinase	gTSS, 11 bp upstream of gene M744_RS05065
gTSS+974069	CP006471	gTSS	+	974069	0.56	0.54	1	G	887	M744_RS05065	adk	92.0032	344.39	-2.18365	0.0232703	4.49281	2.65405e-28	0.0151139	0.984001	32	23	1	2	257	345	25	14	adenylate kinase	gTSS, 887 bp upstream of gene M744_RS05065
gTSS+1704594	CP006471	gTSS	+	1704594	1	1	0.99	T	71	M744_RS08605	ado	5449.95	11709.6	0.512224	0.0164971	1.81044	9.84696e-18	-0.721942	0.0035628	5629	6689	1721	2633	9261	11688	3205	1901	aldehyde oxygenase (deformylating)	gTSS, 71 bp upstream of gene M744_RS08605
aTSS-1704790	CP006471	aTSS	-	1704790	0.99	0.95	0.92	A	125	M744_RS08605	ado	232.64	629.045	2.51765	1.27804e-15	-3.13765	8.60811e-12	1.37046	0.000155039	207	159	183	346	11	9	547	172	aldehyde oxygenase (deformylating)	aTSS, 125 bp downstream of forward gene M744_RS08605
aTSS-1705264	CP006471	aTSS	-	1705264	1	0.99	1	C	599	M744_RS08605	ado	220.956	483.095	1.43259	2.23258e-06	-0.775343	0.0191638	0.28863	0.505836	312	281	176	212	89	76	393	144	aldehyde oxygenase (deformylating)	aTSS, 599 bp downstream of forward gene M744_RS08605
gTSS-2650994	CP006471	gTSS	-	2650994	1	1	0.92	G	58	M744_RS13100	ahcY, sahH	3052.19	7869.6	-2.83179	2.07022e-34	1.54295	4.55951e-12	-0.770208	0.0030264	5258	4470	145	189	6224	7470	2392	1477	adenosylhomocysteinase	gTSS, 58 bp upstream of gene M744_RS13100
gTSS-2386512	CP006471	gTSS	-	2386512	1	1	0.98	A	37	M744_RS11775	alaS	1407.79	2888.88	-0.148612	0.501192	1.30579	3.12802e-10	-0.514771	0.0421452	2004	2098	364	552	2053	2894	1303	698	alanine--tRNA ligase	gTSS, 37 bp upstream of gene M744_RS11775
gTSS-1437957	CP006471	gTSS	-	1437957	1	1	0.98	G	19	M744_RS07350	ald	2422.4	4017.88	-1.94747	4.22626e-21	0.533426	0.011364	-0.314138	0.237487	5605	4602	269	382	3139	4025	3972	1874	alanine dehydrogenase	gTSS, 19 bp upstream of gene M744_RS07350
iTSS+91830	CP006471	iTSS	+	91830	1	0.96	1	A	536	M744_RS00490	aldB	303.255	573.129	-0.279956	0.371	-1.65253	7.94834e-08	-1.02083	0.0031849	647	1055	127	225	110	154	418	186	aldehyde dehydrogenase family protein	iTSS, 536 bp inside of gene M744_RS00490
gTSS+91273	CP006471	gTSS	+	91273	0.99	0.97	1	A	21	M744_RS00490	aldB	84.9954	163.518	-1.64827	0.000485409	-0.289924	0.545812	-1.2929	0.010825	191	301	15	24	83	113	69	61	aldehyde dehydrogenase family protein	gTSS, 21 bp upstream of gene M744_RS00490
gTSS+981917	CP006471	gTSS	+	981917	0.97	0.79	1	A	14	M744_RS05120	alr, dal	788.55	2957.96	4.87754	6.05485e-101	-0.558174	0.0491268	-0.0799391	0.848091	173	191	1032	1627	59	60	168	78	alanine racemase	gTSS, 14 bp upstream of gene M744_RS05120
gTSS+981858	CP006471	gTSS	+	981858	0.94	0.96	1	A	73	M744_RS05120	alr, dal	153.289	231.074	-1.13562	0.00212676	-0.676414	0.0634412	-0.109248	0.845402	429	325	27	60	99	130	271	193	alanine racemase	gTSS, 73 bp upstream of gene M744_RS05120
gTSS+1222208	CP006471	gTSS	+	1222208	1	1	1	G	41	M744_RS06295	ama	1833.44	3082.6	0.563802	0.00747541	1.23029	4.62688e-09	-0.286356	0.305056	2155	2647	683	1082	2438	3019	1962	873	hydrolase	gTSS, 41 bp upstream of gene M744_RS06295
aTSS-1223391	CP006471	aTSS	-	1223391	0.96	0.72	0.51	A	1142	M744_RS06295	ama	525.372	1385.35	2.30412	1.03806e-20	-2.74222	1.27264e-19	0.660321	0.0303556	550	464	482	762	36	37	881	314	hydrolase	aTSS, 1142 bp downstream of forward gene M744_RS06295
gTSS-315458	CP006471	gTSS	-	315458	0.98	0.91	0.93	A	23	M744_RS01675	ama	507.128	923.568	1.31222	5.25705e-08	0.432453	0.0933358	-0.403303	0.203715	609	732	320	508	361	523	451	252	peptidase M20	gTSS, 23 bp upstream of gene M744_RS01675
gTSS+1221606	CP006471	gTSS	+	1221606	0.99	0.99	1	A	643	M744_RS06295	ama	500.489	879.442	-0.786225	0.00981873	0.562142	0.0682402	-0.365117	0.35994	933	1002	78	213	526	881	812	302	hydrolase	gTSS, 643 bp upstream of gene M744_RS06295
aTSS-1223070	CP006471	aTSS	-	1223070	1	0.92	0.85	A	821	M744_RS06295	ama	239.958	472.799	-1.64531	3.8809e-07	-1.80401	8.44658e-09	0.501374	0.180579	682	494	30	65	78	84	770	397	hydrolase	aTSS, 821 bp downstream of forward gene M744_RS06295
aTSS-1223445	CP006471	aTSS	-	1223445	0.97	0.98	0.32	T	9	M744_RS06295	ama	169.358	260.217	-2.46317	3.03035e-10	-0.0483783	0.901259	-0.456689	0.284966	388	479	20	18	199	203	267	164	hydrolase	aTSS, 9 bp downstream of forward gene M744_RS06295
iTSS+1223114	CP006471	iTSS	+	1223114	0.73	0.73	1	A	865	M744_RS06295	ama	195.514	239.103	-0.0566869	0.862004	0.14887	0.660054	0.299512	0.454683	364	310	56	107	156	207	430	175	hydrolase	iTSS, 865 bp inside of gene M744_RS06295
aTSS+837606	CP006471	aTSS	+	837606	1	1	1	G	49	M744_RS04315	amiA	846.523	3092.5	4.05147	2.16281e-73	-1.8121	7.43046e-11	0.361054	0.244042	347	307	1010	1701	42	48	435	177	N-acetylmuramoyl-L-alanine amidase	aTSS, 49 bp downstream of reverse gene M744_RS04315
gTSS+2549104	CP006471	gTSS	+	2549104	0.92	0.93	1	C	202	M744_RS12600	amiA	1071.61	2787.07	1.32224	5.3711e-06	-1.27326	2.49835e-05	-0.84681	0.0157245	1270	2271	731	1533	310	402	861	495	N-acetylmuramoyl-L-alanine amidase	gTSS, 202 bp upstream of gene M744_RS12600
aTSS+836881	CP006471	aTSS	+	836881	1	0.51	1	A	774	M744_RS04315	amiA	350.128	1402.62	5.94821	6.55606e-83	-1.09281	0.0266851	1.22587	0.00195625	44	35	511	681	7	11	103	34	N-acetylmuramoyl-L-alanine amidase	aTSS, 774 bp downstream of reverse gene M744_RS04315
aTSS-1050689	CP006471	aTSS	-	1050689	1	1	0.93	A	919	M744_RS05470	amiA	571.045	971.279	-2.503	1.23472e-17	0.711742	0.00740272	0.17026	0.655861	975	1170	36	58	735	973	1379	450	N-acetylmuramoyl-L-alanine amidase	aTSS, 919 bp downstream of forward gene M744_RS05470
gTSS-837819	CP006471	gTSS	-	837819	1	1	0.95	A	164	M744_RS04315	amiA	313.503	598.059	-1.44206	8.28154e-07	0.846815	0.00165583	-0.522862	0.118277	662	537	51	56	473	569	395	195	N-acetylmuramoyl-L-alanine amidase	gTSS, 164 bp upstream of gene M744_RS04315
gTSS+2549209	CP006471	gTSS	+	2549209	0.98	0.94	1	G	97	M744_RS12600	amiA	404.901	568.992	-0.282579	0.291546	0.575367	0.0256675	0.269226	0.433298	724	603	107	163	395	570	837	334	N-acetylmuramoyl-L-alanine amidase	gTSS, 97 bp upstream of gene M744_RS12600
gTSS+1049429	CP006471	gTSS	+	1049429	0.98	0.98	1	G	341	M744_RS05470	amiA	262.112	444.286	0.501086	0.095257	-2.33202	1.09484e-12	0.861534	0.0113078	527	349	116	193	39	45	799	349	N-acetylmuramoyl-L-alanine amidase	gTSS, 341 bp upstream of gene M744_RS05470
aTSS+836834	CP006471	aTSS	+	836834	0.55	0.64	1	A	821	M744_RS04315	amiA	102.913	167.864	-0.370458	0.394056	-0.57841	0.184335	-0.578883	0.273965	181	309	26	72	76	82	159	75	N-acetylmuramoyl-L-alanine amidase	aTSS, 821 bp downstream of reverse gene M744_RS04315
gTSS+1712743	CP006471	gTSS	+	1712743	1	1	1	A	33	M744_RS08650	ampC, penP	573.546	1000.23	-3.95804	3.25758e-33	0.327187	0.233507	-0.559204	0.0757048	1478	1350	18	27	726	1002	767	517	serine hydrolase	gTSS, 33 bp upstream of gene M744_RS08650
iTSS+1493943	CP006471	iTSS	+	1493943	1	0.99	1	C	1494	M744_RS07630	ams1	3073.99	6770.41	1.91117	1.6635e-20	-0.183986	0.433552	0.271956	0.336761	3551	3088	2455	3724	1126	1738	4149	1702	alpha-mannosidase	iTSS, 1494 bp inside of gene M744_RS07630
gTSS+1492412	CP006471	gTSS	+	1492412	1	0.95	1	G	37	M744_RS07630	ams1	546.931	925.361	0.416052	0.0959511	1.25157	2.26546e-07	-0.0554744	0.890691	643	781	200	265	719	927	724	283	alpha-mannosidase	gTSS, 37 bp upstream of gene M744_RS07630
iTSS+1494368	CP006471	iTSS	+	1494368	1	0.93	1	A	1919	M744_RS07630	ams1	228.691	658.133	1.94178	3.84001e-08	-0.93768	0.015793	-0.243302	0.650481	246	300	173	362	72	64	297	68	alpha-mannosidase	iTSS, 1919 bp inside of gene M744_RS07630
iTSS+1493086	CP006471	iTSS	+	1493086	0.99	1	1	G	637	M744_RS07630	ams1	228.597	445.211	0.310952	0.311476	1.62328	5.4391e-09	0.66231	0.0521259	250	240	55	97	293	446	354	188	alpha-mannosidase	iTSS, 637 bp inside of gene M744_RS07630
aTSS+916887	CP006471	aTSS	+	916887	1	0.53	0.99	G	23	M744_RS04720	amt1	5113.2	20527.6	6.99281	4.6411e-192	-1.36501	1.89052e-06	0.86353	0.00297539	290	289	7060	11291	41	69	612	189	ammonia channel protein	aTSS, 23 bp upstream of reverse gene M744_RS04720
gTSS-136982	CP006471	gTSS	-	136982	1	0.96	0.9	G	102	M744_RS00720	amt1	7368.13	13645.4	-7.79963	4.72398e-100	0.258137	0.434366	-0.537266	0.155272	21927	15806	21	20	10792	10764	8905	7651	ammonium transporter	gTSS, 102 bp upstream of gene M744_RS00720
gTSS-137206	CP006471	gTSS	-	137206	1	1	0.96	A	326	M744_RS00720	amt1	1246.45	2334.86	-1.0246	8.85988e-06	1.1496	3.49214e-07	0.0823215	0.82112	1717	2147	195	272	1822	2339	2162	848	ammonium transporter	gTSS, 326 bp upstream of gene M744_RS00720
iTSS-135648	CP006471	iTSS	-	135648	1	0.94	0.66	A	1232	M744_RS00720	amt1	263.958	981.746	5.34593	5.42792e-68	0.191555	0.664649	1.01624	0.0118989	36	51	340	540	23	25	84	41	ammonium transporter	iTSS, 1232 bp inside of gene M744_RS00720
iTSS-135524	CP006471	iTSS	-	135524	0.72	0.77	0.63	A	1356	M744_RS00720	amt1	233.681	370.379	0.238094	0.408512	-1.47457	4.17755e-07	0.709039	0.0256012	447	381	95	147	66	78	651	311	ammonium transporter	iTSS, 1356 bp inside of gene M744_RS00720
iTSS-136319	CP006471	iTSS	-	136319	0.79	0.84	0.86	G	561	M744_RS00720	amt1	179.737	294.478	-0.987192	0.00424271	0.927655	0.00259238	0.653747	0.0757951	302	232	29	37	201	295	424	183	ammonium transporter	iTSS, 561 bp inside of gene M744_RS00720
gTSS-916902	CP006471	gTSS	-	916902	1	0.99	0.98	A	38	M744_RS04720	amtB	291.563	545.423	-3.38898	2.30621e-21	-1.3672	6.19511e-06	-0.397896	0.305818	917	1004	15	31	186	169	595	387	ammonia channel protein	gTSS, 38 bp upstream of gene M744_RS04720
iTSS-916483	CP006471	iTSS	-	916483	0.99	0.97	0.97	A	381	M744_RS04720	amtB	182.939	304.763	-2.05087	3.9297e-10	-0.902731	0.00227915	-0.359582	0.342586	497	561	26	37	123	151	404	186	ammonia channel protein	iTSS, 381 bp inside of gene M744_RS04720
gTSS+244709	CP006471	gTSS	+	244709	1	1	1	G	214	M744_RS01315	apcA	8641.16	20219.8	-2.43541	3.53125e-18	-1.86731	6.56441e-11	-0.697518	0.0436673	37539	24080	1063	1782	3842	4276	13520	10938	allophycocyanin alpha chain	gTSS, 214 bp upstream of gene M744_RS01315
gTSS+244363	CP006471	gTSS	+	244363	1	0.92	1	G	560	M744_RS01315	apcA	353.355	574.028	-0.349978	0.229355	-0.0665617	0.83834	0.715159	0.027004	699	494	88	145	260	288	875	482	allophycocyanin alpha chain	gTSS, 560 bp upstream of gene M744_RS01315
aTSS-245764	CP006471	aTSS	-	245764	1	1	0.97	A	299	M744_RS01320	apcB	708.204	2757.98	5.22609	2.75951e-72	0.273551	0.443942	-0.385781	0.385119	92	167	908	1517	72	79	112	36	allophycocyanin subunit beta	aTSS, 299 bp downstream of forward gene M744_RS01320
gTSS-1023505	CP006471	gTSS	-	1023505	1	0.96	0.46	G	147	M744_RS05335	apcB	589.441	2196.11	-4.34782	2.61723e-15	3.25157	4.27497e-29	-2.71165	1.52711e-14	315	497	2	8	1574	2200	48	36	allophycocyanin subunit beta	gTSS, 147 bp upstream of gene M744_RS05335
gTSS-1023422	CP006471	gTSS	-	1023422	1	0.94	0.53	G	64	M744_RS05335	apcB	767.725	1523.8	-3.13149	2.64717e-28	-0.856617	0.0014758	-0.428227	0.20368	2829	1884	56	76	555	706	1491	896	allophycocyanin subunit beta	gTSS, 64 bp upstream of gene M744_RS05335
aTSS+1022855	CP006471	aTSS	+	1022855	1	1	1	G	503	M744_RS05335	apcB	229.625	265.649	-0.160744	0.58846	-0.265462	0.377892	-0.036157	0.940387	427	489	83	119	170	198	411	215	allophycocyanin subunit beta	aTSS, 503 bp downstream of reverse gene M744_RS05335
gTSS+245708	CP006471	gTSS	+	245708	0.71	0.76	1	A	334	M744_RS01325	apcC	546.535	775.295	-0.965995	0.000128089	-0.683927	0.0070169	0.101562	0.792716	1286	1233	122	199	386	362	1238	651	photosystem I reaction center subunit XII	gTSS, 334 bp upstream of gene M744_RS01325
gTSS+332971	CP006471	gTSS	+	332971	1	0.97	1	A	25	M744_RS01760	apcD	13716.8	22792.9	-1.9077	3.76845e-20	-1.16921	3.97744e-08	0.0403084	0.913431	42316	31768	2042	2792	6824	9194	36135	17720	allophycocyanin alpha-B chain	gTSS, 25 bp upstream of gene M744_RS01760
gTSS+242321	CP006471	gTSS	+	242321	1	0.98	1	A	119	M744_RS01310	apcE	1281.36	2647.93	-1.88194	4.22781e-15	-2.01528	4.38296e-17	-0.521409	0.0743958	4916	3639	240	329	433	597	2565	1511	phycobiliprotein ApcE	gTSS, 119 bp upstream of gene M744_RS01310
aTSS-242903	CP006471	aTSS	-	242903	0.91	0.91	0.88	A	463	M744_RS01310	apcE	291.918	461.523	-1.34003	1.04372e-05	-0.725484	0.0153281	0.0707702	0.88003	805	614	48	93	187	228	830	287	phycobiliprotein ApcE	aTSS, 463 bp downstream of forward gene M744_RS01310
iTSS-2448192	CP006471	iTSS	-	2448192	1	0.99	0.97	A	264	M744_RS12040	appB, dppB	752.639	2807.99	5.49564	1.62176e-95	-0.596763	0.079669	1.19286	0.000205372	129	98	1023	1503	30	43	299	93	peptide ABC transporter permease	iTSS, 264 bp inside of gene M744_RS12040
gTSS-2448540	CP006471	gTSS	-	2448540	0.99	0.94	0.79	A	84	M744_RS12040	appB, dppB	259.317	489.882	-3.00021	5.36788e-19	-1.43878	1.94068e-07	0.309592	0.384841	717	688	14	30	112	139	881	379	peptide ABC transporter permease	gTSS, 84 bp upstream of gene M744_RS12040
gTSS+731380	CP006471	gTSS	+	731380	1	1	1	G	3	M744_RS03830	apt	361.107	510.909	0.188901	0.526857	-1.06712	0.000279031	0.17771	0.671784	812	611	167	231	159	167	652	429	ABC transporter substrate-binding protein	gTSS, 3 bp upstream of gene M744_RS03830
iTSS+731824	CP006471	iTSS	+	731824	1	0.95	1	G	441	M744_RS03830	apt	246.471	375.929	-1.23944	3.95092e-05	-0.912661	0.00193957	-0.147075	0.733583	583	692	46	90	147	181	495	294	ABC transporter substrate-binding protein	iTSS, 441 bp inside of gene M744_RS03830
iTSS+732295	CP006471	iTSS	+	732295	1	0.9	1	G	912	M744_RS03830	apt	104.275	171.494	-1.22747	0.00224377	-0.748936	0.0488233	0.470717	0.306885	259	193	22	25	54	77	301	144	ABC transporter substrate-binding protein	iTSS, 912 bp inside of gene M744_RS03830
aTSS+1592137	CP006471	aTSS	+	1592137	0.99	0.95	1	T	55	M744_RS08115	argB	179.832	264.531	-0.543027	0.117093	0.321905	0.364261	-1.00685	0.00949466	295	479	54	77	205	265	202	80	acetylglutamate kinase	aTSS, 55 bp downstream of reverse gene M744_RS08115
gTSS-1777512	CP006471	gTSS	-	1777512	1	0.99	0.71	C	29	M744_RS08970	argC	1543.49	3822.23	-2.59098	1.56214e-27	1.45838	4.34034e-11	-0.681236	0.00940598	2219	2808	87	118	2889	3829	1436	756	N-acetyl-gamma-glutamyl-phosphate reductase	gTSS, 29 bp upstream of gene M744_RS08970
gTSS-2314271	CP006471	gTSS	-	2314271	1	0.99	1	A	44	M744_RS11435	argD	7346	9178.74	-0.850299	1.11724e-05	0.118344	0.594615	-0.0227938	0.947951	16171	13811	1639	2474	6657	9195	14509	6629	aspartate aminotransferase family protein	gTSS, 44 bp upstream of gene M744_RS11435
iTSS-2314008	CP006471	iTSS	-	2314008	1	0.89	0.95	G	219	M744_RS11435	argD	448.321	1725.33	5.95912	1.70624e-86	-1.91646	0.000292064	1.15316	0.00279202	52	49	610	949	5	8	135	36	aspartate aminotransferase family protein	iTSS, 219 bp inside of gene M744_RS11435
aTSS+2313781	CP006471	aTSS	+	2313781	1	0.97	1	A	446	M744_RS11435	argD	414.559	933.251	2.12393	6.18262e-15	0.609779	0.0369853	0.299731	0.4413	402	354	340	468	260	296	551	162	aspartate aminotransferase family protein	aTSS, 446 bp downstream of reverse gene M744_RS11435
aTSS+2313963	CP006471	aTSS	+	2313963	1	0.93	1	T	264	M744_RS11435	argD	260.276	774.489	2.85765	7.4013e-22	0.287409	0.410133	0.131136	0.792716	159	206	239	426	86	132	230	72	aspartate aminotransferase family protein	aTSS, 264 bp downstream of reverse gene M744_RS11435
aTSS+2313367	CP006471	aTSS	+	2313367	1	0.98	1	G	860	M744_RS11435	argD	279.019	675.187	-2.0841	1.11905e-09	1.34526	2.88343e-06	-0.620142	0.0847442	525	406	23	31	534	605	249	161	aspartate aminotransferase family protein	aTSS, 860 bp downstream of reverse gene M744_RS11435
iTSS-670307	CP006471	iTSS	-	670307	0.97	0.95	0.95	A	686	M744_RS03530	argF	1659.79	5283.85	3.06422	1.90838e-34	-2.13045	4.62637e-15	-0.0671262	0.874903	989	1336	1925	2886	141	111	1160	466	ornithine carbamoyltransferase	iTSS, 686 bp inside of gene M744_RS03530
gTSS-671015	CP006471	gTSS	-	671015	1	0.97	0.94	G	22	M744_RS03530	argF	955.219	2862.93	-1.29991	9.03624e-07	2.42248	1.79232e-23	-0.266249	0.4413	1015	845	65	125	1999	2868	643	405	ornithine carbamoyltransferase	gTSS, 22 bp upstream of gene M744_RS03530
gTSS-559392	CP006471	gTSS	-	559392	1	1	1	C	26	M744_RS02935	argG	4096.32	12064.6	-1.7489	4.50331e-14	2.39729	2.55375e-26	-0.015863	0.969848	4756	3270	236	354	8530	12086	3954	1757	argininosuccinate synthase	gTSS, 26 bp upstream of gene M744_RS02935
gTSS-707541	CP006471	gTSS	-	707541	1	0.98	0.97	T	23	M744_RS03715	argH	361.484	1205.86	-1.01275	0.00162289	2.81354	4.76528e-26	-0.189337	0.646956	311	258	31	38	756	1208	264	102	argininosuccinate lyase	gTSS, 23 bp upstream of gene M744_RS03715
gTSS-708231	CP006471	gTSS	-	708231	1	0.99	0.99	A	713	M744_RS03715	argH	375.026	1038.11	2.61848	3.41543e-24	-1.25016	2.5163e-05	0.596103	0.0686369	338	273	361	571	64	59	417	226	argininosuccinate lyase	gTSS, 713 bp upstream of gene M744_RS03715
gTSS-707827	CP006471	gTSS	-	707827	1	0.93	0.71	G	309	M744_RS03715	argH	189.044	381.324	-0.808834	0.0185923	1.25203	5.36935e-05	-0.303611	0.491489	349	239	33	50	297	382	253	97	argininosuccinate lyase	gTSS, 309 bp upstream of gene M744_RS03715
gTSS+1294549	CP006471	gTSS	+	1294549	1	0.9	1	G	16	M744_RS06670	argJ	160.941	531.059	-2.95157	4.18213e-07	2.25355	7.73304e-09	-0.270498	0.646956	208	145	7	4	299	532	97	90	bifunctional glutamate N-acetyltransferase/amino-acid N-acetyltransferase	gTSS, 16 bp upstream of gene M744_RS06670
gTSS-331480	CP006471	gTSS	-	331480	1	0.89	0.78	G	78	M744_RS01750	argJ	277.439	430.238	-0.671007	0.0177157	0.694671	0.00952467	0.0778189	0.855634	479	475	63	84	320	431	531	208	hypothetical protein	gTSS, 78 bp upstream of gene M744_RS01750
aTSS-1295044	CP006471	aTSS	-	1295044	0.99	0.91	0.87	G	479	M744_RS06670	argJ	130.858	258.017	1.69421	6.47162e-07	-1.75883	1.91987e-05	1.22317	0.00167523	159	123	94	130	21	19	357	131	bifunctional glutamate N-acetyltransferase/amino-acid N-acetyltransferase	aTSS, 479 bp downstream of forward gene M744_RS06670
iTSS+1295787	CP006471	iTSS	+	1295787	0.9	0.85	1	G	1222	M744_RS06670	argJ	112.647	253.004	-1.79623	9.33193e-05	-0.3765	0.378028	1.07046	0.0157612	220	183	5	25	59	93	455	171	bifunctional glutamate N-acetyltransferase/amino-acid N-acetyltransferase	iTSS, 1222 bp inside of gene M744_RS06670
gTSS-1686685	CP006471	gTSS	-	1686685	1	1	0.99	A	30	M744_RS08525	argS	599.448	2166.16	-3.1622	9.44277e-17	2.68458	1.42795e-23	-0.160559	0.702836	601	451	12	17	1177	2170	465	210	arginine--tRNA ligase	gTSS, 30 bp upstream of gene M744_RS08525
aTSS+1686461	CP006471	aTSS	+	1686461	0.97	0.97	1	A	194	M744_RS08525	argS	300.849	336.968	-0.22498	0.406427	-0.20261	0.472429	-0.028363	0.949556	589	612	102	152	232	272	606	251	arginine--tRNA ligase	aTSS, 194 bp downstream of reverse gene M744_RS08525
iTSS-1685701	CP006471	iTSS	-	1685701	1	1	0.8	A	954	M744_RS08525	argS	76.4546	171.264	-0.890502	0.046463	-3.36876	3.39488e-10	0.708291	0.154556	184	162	19	27	10	6	308	112	arginine--tRNA ligase	iTSS, 954 bp inside of gene M744_RS08525
gTSS+339032	CP006471	gTSS	+	339032	1	0.99	1	G	21	M744_RS01800	aroA	466.186	1430.03	-2.63834	1.50793e-12	2.48006	5.51415e-18	-0.501935	0.187024	577	349	19	17	1131	1364	299	158	3-phosphoshikimate 1-carboxyvinyltransferase	gTSS, 21 bp upstream of gene M744_RS01800
aTSS-340060	CP006471	aTSS	-	340060	0.95	0.97	0.96	C	1007	M744_RS01800	aroA	83.0344	200.179	-2.54917	1.56715e-06	-1.17092	0.00683257	0.666311	0.186703	205	179	8	8	40	42	360	107	3-phosphoshikimate 1-carboxyvinyltransferase	aTSS, 1007 bp downstream of forward gene M744_RS01800
iTSS-353393	CP006471	iTSS	-	353393	1	1	0.99	A	474	M744_RS01905	aroC	2054.31	3675.11	-1.42623	1.11845e-08	-1.95833	7.28876e-15	-0.0609993	0.882431	6823	4928	350	769	642	824	5849	2382	chorismate synthase	iTSS, 474 bp inside of gene M744_RS01905
gTSS-353885	CP006471	gTSS	-	353885	1	0.97	1	T	18	M744_RS01905	aroC	747.898	2253.01	-0.568422	0.0251429	2.61036	4.36032e-30	-0.286166	0.377026	682	604	84	131	1576	2257	457	268	chorismate synthase	gTSS, 18 bp upstream of gene M744_RS01905
iTSS+716115	CP006471	iTSS	+	716115	1	0.95	1	G	324	M744_RS03750	aroE	1232.42	4479.61	4.43517	1.55295e-65	-1.64172	6.34008e-08	1.1827	0.000101985	435	288	1632	2189	51	61	930	308	shikimate dehydrogenase	iTSS, 324 bp inside of gene M744_RS03750
gTSS+715770	CP006471	gTSS	+	715770	1	0.97	1	A	21	M744_RS03750	aroE	341.557	842.508	-1.32541	3.03297e-06	1.53025	7.27673e-10	-0.563968	0.0715734	507	511	42	58	591	844	355	146	shikimate dehydrogenase	gTSS, 21 bp upstream of gene M744_RS03750
gTSS-682334	CP006471	gTSS	-	682334	1	0.96	0.92	G	39	M744_RS03600	aroF, aroG	2757.18	3677.49	0.427634	0.048833	0.566641	0.0106092	-0.0253648	0.947441	3811	4665	1124	1698	2463	3684	4275	1788	phospho-2-dehydro-3-deoxyheptonate aldolase	gTSS, 39 bp upstream of gene M744_RS03600
gTSS+1273039	CP006471	gTSS	+	1273039	1	0.92	1	A	23	M744_RS06570	aroH	1118.86	2061.35	-1.91199	1.09147e-15	0.761227	0.00107613	-0.138821	0.685725	2405	1874	107	176	1470	2065	1753	948	chorismate mutase	gTSS, 23 bp upstream of gene M744_RS06570
aTSS-1273496	CP006471	aTSS	-	1273496	0.98	0.96	0.81	A	15	M744_RS06570	aroH	155.485	212.412	0.173965	0.602802	-1.36356	4.15838e-05	0.214812	0.630612	335	290	76	96	56	61	382	150	chorismate mutase	aTSS, 15 bp downstream of forward gene M744_RS06570
iTSS+2359433	CP006471	iTSS	+	2359433	1	1	1	A	330	M744_RS11685	aroK	423.432	693.953	0.851649	0.00161864	-1.89636	5.34252e-11	0.874026	0.00493689	758	520	223	349	75	91	1248	479	shikimate kinase	iTSS, 330 bp inside of gene M744_RS11685
gTSS+1348388	CP006471	gTSS	+	1348388	0.8	0.77	1	T	242	M744_RS06920	asd	4805.32	8525.52	1.84755	1.24581e-14	1.35679	3.43766e-08	0.31421	0.338907	3645	4806	3106	4370	3934	6750	5734	2097	aspartate-semialdehyde dehydrogenase	gTSS, 242 bp upstream of gene M744_RS06920
gTSS+1348364	CP006471	gTSS	+	1348364	0.98	0.81	0.99	G	266	M744_RS06920	asd	726.439	1662.06	-2.61318	2.02324e-19	1.11329	2.15336e-05	-0.290498	0.418964	1487	1105	48	55	1082	1665	913	538	aspartate-semialdehyde dehydrogenase	gTSS, 266 bp upstream of gene M744_RS06920
gTSS+1348478	CP006471	gTSS	+	1348478	1	0.97	0.99	G	152	M744_RS06920	asd	205.912	592.95	-1.3926	0.000273652	2.24382	2.08237e-13	0.119832	0.812832	249	174	15	25	387	594	205	114	aspartate-semialdehyde dehydrogenase	gTSS, 152 bp upstream of gene M744_RS06920
gTSS+1348538	CP006471	gTSS	+	1348538	0.7	0.69	1	A	92	M744_RS06920	asd	203.45	331.413	-1.31646	0.000255844	0.226508	0.547953	-0.382541	0.404405	363	537	34	56	188	332	278	186	aspartate-semialdehyde dehydrogenase	gTSS, 92 bp upstream of gene M744_RS06920
gTSS-2440598	CP006471	gTSS	-	2440598	0.98	0.95	0.97	G	20	M744_RS12000	asnS	2950.28	9003.05	-2.18661	4.22687e-22	2.55455	1.83878e-33	-0.475425	0.0742073	3108	2479	114	192	6913	9019	1803	985	asparagine--tRNA ligase	gTSS, 20 bp upstream of gene M744_RS12000
aTSS+2440105	CP006471	aTSS	+	2440105	1	1	1	A	473	M744_RS12000	asnS	466.426	1049.01	1.83438	4.81227e-13	-0.237241	0.416018	0.0307077	0.947446	554	519	372	577	178	267	623	204	asparagine--tRNA ligase	aTSS, 473 bp downstream of reverse gene M744_RS12000
gTSS-2440914	CP006471	gTSS	-	2440914	1	0.99	0.48	A	336	M744_RS12000	asnS	748.344	960.302	-0.823839	0.000270677	-0.419519	0.0708593	0.0807103	0.819643	1640	1642	202	249	511	682	1727	770	asparagine--tRNA ligase	gTSS, 336 bp upstream of gene M744_RS12000
aTSS+2439197	CP006471	aTSS	+	2439197	0.77	0.76	1	T	1381	M744_RS12000	asnS	336.845	603.008	-1.52997	5.39275e-07	-0.248632	0.439192	-0.788909	0.0226943	688	1110	62	92	346	383	498	241	asparagine--tRNA ligase	aTSS, 1381 bp downstream of reverse gene M744_RS12000
iTSS-2439509	CP006471	iTSS	-	2439509	0.98	0.97	0.94	G	1069	M744_RS12000	asnS	201.099	558.011	-4.75141	5.52506e-11	1.81335	9.28462e-09	-0.204997	0.671096	333	216	3	2	383	559	224	112	asparagine--tRNA ligase	iTSS, 1069 bp inside of gene M744_RS12000
iTSS-2439725	CP006471	iTSS	-	2439725	0.98	0.99	0.96	A	853	M744_RS12000	asnS	156.824	210.188	-1.65046	3.543e-06	0.0189881	0.959046	0.0295265	0.957499	369	323	24	30	158	180	378	143	asparagine--tRNA ligase	iTSS, 853 bp inside of gene M744_RS12000
gTSS-639288	CP006471	gTSS	-	639288	1	0.99	0.89	A	36	M744_RS03360	aspC	2924.04	6490.5	-1.2886	5.47205e-06	1.53837	6.10288e-08	0.353255	0.355429	5134	2611	317	464	4476	6502	5031	2139	aspartate aminotransferase	gTSS, 36 bp upstream of gene M744_RS03360
aTSS+638908	CP006471	aTSS	+	638908	0.99	0.99	1	A	344	M744_RS03360	aspC	292.181	508.232	0.310446	0.297372	-0.534922	0.0773363	0.750302	0.0244929	486	452	119	167	133	182	914	287	aspartate aminotransferase	aTSS, 344 bp downstream of reverse gene M744_RS03360
gTSS-1923851	CP006471	gTSS	-	1923851	0.54	0.62	0.54	C	19	M744_RS09575	aspS	1154.08	4500.03	-5.93955	4.71792e-11	4.39349	3.23336e-43	-0.89602	0.0263259	506	251	3	0	3237	4508	154	115	aspartate--tRNA ligase	gTSS, 19 bp upstream of gene M744_RS09575
gTSS-1923859	CP006471	gTSS	-	1923859	1	0.94	0.45	T	27	M744_RS09575	aspS	1039.43	3819.23	-4.40565	2.2149e-20	3.44592	2.42519e-36	-0.380013	0.314737	745	465	7	7	2614	3826	386	244	aspartate--tRNA ligase	gTSS, 27 bp upstream of gene M744_RS09575
iTSS-1922267	CP006471	iTSS	-	1922267	1	0.99	1	C	1565	M744_RS09575	aspS	500.457	941.486	0.882831	0.00115156	-0.815948	0.00412594	-0.190644	0.632895	709	1014	343	430	239	229	758	332	aspartate--tRNA ligase	iTSS, 1565 bp inside of gene M744_RS09575
aTSS+1922634	CP006471	aTSS	+	1922634	0.98	0.96	1	A	1198	M744_RS09575	aspS	314.062	462.081	0.438572	0.113644	-1.71386	2.75135e-09	0.537153	0.106615	658	472	150	229	73	94	765	388	aspartate--tRNA ligase	aTSS, 1198 bp downstream of reverse gene M744_RS09575
gTSS-240948	CP006471	gTSS	-	240948	1	1	0.99	T	85	M744_RS01300	atp1	9087.76	31476.2	-5.49396	7.18506e-86	3.11168	4.32071e-44	-1.08811	1.96354e-05	7563	5705	28	45	24135	31532	2674	1588	ATP synthase subunit I	gTSS, 85 bp upstream of gene M744_RS01300
aTSS+240568	CP006471	aTSS	+	240568	1	0.98	1	A	295	M744_RS01300	atp1	6157.28	10711.2	-0.696722	0.000782974	-2.8148	3.575e-42	0.294125	0.281868	16867	13643	1855	2800	991	1094	17126	8994	ATP synthase subunit I	aTSS, 295 bp downstream of reverse gene M744_RS01300
gTSS-880670	CP006471	gTSS	-	880670	1	0.99	0.97	G	62	M744_RS04535	atpB	12802.1	36863.7	-4.9264	1.8524e-76	1.87183	5.04495e-13	-0.977548	0.00101584	22060	14380	111	188	27843	36929	7315	4988	ATP synthase subunit beta	gTSS, 62 bp upstream of gene M744_RS04535
gTSS-880860	CP006471	gTSS	-	880860	0.95	0.77	0.83	A	252	M744_RS04535	atpB	284.523	529.052	0.928137	0.000552674	-0.531003	0.0648744	-0.738421	0.0231636	469	533	183	291	145	192	253	157	ATP synthase subunit beta	gTSS, 252 bp upstream of gene M744_RS04535
gTSS-879352	CP006471	gTSS	-	879352	0.98	0.98	0.85	G	269	M744_RS04530	atpE	4585.22	9883.78	-0.139727	0.507926	1.75509	1.14114e-18	0.0766632	0.812142	5177	5522	864	1584	7817	9669	5396	2608	ATP synthase epsilon chain	gTSS, 269 bp upstream of gene M744_RS04530
gTSS-879920	CP006471	gTSS	-	879920	1	0.89	0.94	A	837	M744_RS04530	atpE	196.707	467.826	-1.31154	0.000111991	1.40495	1.14977e-06	-0.303186	0.460267	301	297	22	38	370	390	217	120	ATP synthase epsilon chain	gTSS, 837 bp upstream of gene M744_RS04530
gTSS-238850	CP006471	gTSS	-	238850	1	1	0.99	A	276	M744_RS01280	atpF	4809.11	14362.6	2.72874	1.20492e-36	0.33732	0.154061	-0.184432	0.566337	3189	4084	4276	7900	1836	2655	3077	1473	ATP synthase subunit B	gTSS, 276 bp upstream of gene M744_RS01280
gTSS-238574	CP006471	gTSS	-	238574	1	0.84	0.74	A	0	M744_RS01280	atpF	630.634	2103.48	3.73617	7.34246e-54	-0.648153	0.0214014	0.653965	0.0328547	283	281	715	1157	91	81	472	181	ATP synthase subunit B	gTSS, 0 bp upstream of gene M744_RS01280
aTSS+238585	CP006471	aTSS	+	238585	0.62	0.64	1	A	11	M744_RS01280	atpF	91.7247	174.6	-0.224881	0.599832	-2.39537	1.5457e-07	0.830532	0.0727004	156	200	22	56	13	20	314	141	ATP synthase subunit B	aTSS, 11 bp upstream of reverse gene M744_RS01280
gTSS-239299	CP006471	gTSS	-	239299	0.78	0.9	0.68	G	205	M744_RS01285	atpG	160.21	325.124	-1.76123	5.89858e-06	-0.454456	0.21472	0.714573	0.0798607	350	295	19	28	124	99	448	273	ATP synthase subunit b'	gTSS, 205 bp upstream of gene M744_RS01285
gTSS-240077	CP006471	gTSS	-	240077	0.99	0.98	0.93	G	593	M744_RS01290	atpH	7848.06	21745.5	-5.32745	2.37742e-76	1.75929	5.2822e-11	-0.611795	0.0625722	14199	8741	63	76	15987	21784	6074	3980	ATP synthase subunit C	gTSS, 593 bp upstream of gene M744_RS01290
aTSS+239410	CP006471	aTSS	+	239410	1	1	1	A	74	M744_RS01290	atpH	4450.3	7285.04	-1.08064	4.30799e-07	-2.49568	2.97279e-31	0.0317968	0.934667	13525	11108	1130	1759	1050	1037	11895	5883	ATP synthase subunit C	aTSS, 74 bp downstream of reverse gene M744_RS01290
gTSS-239545	CP006471	gTSS	-	239545	1	0.66	0.64	G	61	M744_RS01290	atpH	471.605	1362.59	-5.36802	8.92383e-20	1.87085	6.96713e-11	-0.877158	0.0113404	806	529	3	5	1009	1365	296	194	ATP synthase subunit C	gTSS, 61 bp upstream of gene M744_RS01290
gTSS-239895	CP006471	gTSS	-	239895	1	0.71	0.62	A	411	M744_RS01290	atpH	165.199	352.766	-1.66347	5.91176e-06	1.15901	0.000123824	-0.0853893	0.863213	282	261	19	23	279	304	236	123	ATP synthase subunit C	gTSS, 411 bp upstream of gene M744_RS01290
aTSS+239984	CP006471	aTSS	+	239984	1	0.99	1	G	398	M744_RS01295	atpI	1290.23	3923.35	3.06386	5.11256e-34	-0.648615	0.0185629	0.112917	0.78356	661	1059	1409	2158	241	290	990	382	F0F1 ATP synthase subunit A	aTSS, 398 bp downstream of reverse gene M744_RS01295
aTSS+240377	CP006471	aTSS	+	240377	0.98	0.97	1	G	5	M744_RS01295	atpI	204.419	305.432	0.278876	0.366609	-0.0923472	0.790231	-0.858998	0.0140774	410	407	83	168	175	194	199	113	F0F1 ATP synthase subunit A	aTSS, 5 bp downstream of reverse gene M744_RS01295
aTSS-2622520	CP006471	aTSS	-	2622520	1	0.98	0.99	G	434	M744_RS12975	bcp	1808.9	6075.92	4.15054	1.69181e-70	0.478172	0.0632632	0.114889	0.765795	674	586	2197	3342	407	436	786	249	peroxiredoxin	aTSS, 434 bp downstream of forward gene M744_RS12975
gTSS-1389219	CP006471	gTSS	-	1389219	0.99	0.99	0.96	G	21	M744_RS07120	bcp	2625.81	5100.75	-2.83047	3.35425e-37	-1.02048	3.77553e-06	0.425099	0.118754	7229	5821	185	267	1477	1614	7873	4283	peroxiredoxin	gTSS, 21 bp upstream of gene M744_RS07120
gTSS+2622062	CP006471	gTSS	+	2622062	0.99	0.98	1	G	24	M744_RS12975	bcp	524.652	990.836	1.11451	3.83614e-05	0.285431	0.340612	-1.19134	0.000149911	665	942	325	545	424	525	284	190	peroxiredoxin	gTSS, 24 bp upstream of gene M744_RS12975
gTSS+1057882	CP006471	gTSS	+	1057882	0.95	0.87	1	A	717	M744_RS05525	bcp	255.348	874.481	3.9393	1.76426e-38	-0.234352	0.55388	0.706747	0.0760061	97	104	289	481	29	55	190	58	histone deacetylase	gTSS, 717 bp upstream of gene M744_RS05525
aTSS-1059453	CP006471	aTSS	-	1059453	1	1	1	C	854	M744_RS05525	bcp	216.619	260.217	0.00686477	0.985204	0.202828	0.571638	-0.0160819	0.976597	293	479	82	108	191	240	399	160	histone deacetylase	aTSS, 854 bp downstream of forward gene M744_RS05525
iTSS+221464	CP006471	iTSS	+	221464	1	0.96	1	T	1586	M744_RS01180	bgl, cglX	355.906	1022.19	-0.410886	0.242079	1.89426	4.12503e-09	0.497961	0.237647	391	375	50	95	408	1024	540	239	beta-glucosidase	iTSS, 1586 bp inside of gene M744_RS01180
gTSS-322567	CP006471	gTSS	-	322567	1	1	1	G	80	M744_RS01710	bgtA	1083.35	1353.6	-0.556169	0.0199124	0.367069	0.137721	0.318719	0.300437	2195	1608	233	416	1026	1356	2354	1054	arginine ABC transporter ATP-binding protein	gTSS, 80 bp upstream of gene M744_RS01710
gTSS-323416	CP006471	gTSS	-	323416	1	0.98	0.91	G	929	M744_RS01710	bgtA	615.645	1037.56	1.25787	8.45295e-08	0.6801	0.00532049	0.0846503	0.825206	719	783	378	500	486	688	694	402	arginine ABC transporter ATP-binding protein	gTSS, 929 bp upstream of gene M744_RS01710
gTSS-324867	CP006471	gTSS	-	324867	1	0.98	0.91	G	36	M744_RS01720	bgtB	255.559	562.656	-2.55223	8.3715e-12	1.35673	1.67265e-06	0.0728884	0.876379	431	358	15	18	445	531	351	215	ABC permease for basic amino acids and glutamine	gTSS, 36 bp upstream of gene M744_RS01720
aTSS+324709	CP006471	aTSS	+	324709	1	0.99	1	C	122	M744_RS01720	bgtB	286.357	387.025	0.457183	0.106594	0.268793	0.373275	-0.260799	0.504732	410	548	141	180	238	324	373	190	ABC permease for basic amino acids and glutamine	aTSS, 122 bp downstream of reverse gene M744_RS01720
aTSS+535961	CP006471	aTSS	+	535961	1	1	1	A	905	M744_RS02820	bioA	675.154	1164.93	-0.451098	0.062856	-1.05214	1.265e-05	0.507125	0.0758281	1478	1271	199	298	264	383	2095	794	adenosylmethionine--8-amino-7-oxononanoate aminotransferase BioA	aTSS, 905 bp downstream of reverse gene M744_RS02820
aTSS+536484	CP006471	aTSS	+	536484	1	0.99	1	C	382	M744_RS02820	bioA	132.66	359.363	-0.583649	0.154636	1.75945	7.37073e-07	0.0737213	0.904792	144	177	25	27	180	360	164	77	adenosylmethionine--8-amino-7-oxononanoate aminotransferase BioA	aTSS, 382 bp downstream of reverse gene M744_RS02820
gTSS+158417	CP006471	gTSS	+	158417	1	1	1	G	18	M744_RS00840	bioB	1062.87	2761.11	-1.39573	2.31822e-08	2.12546	2.76972e-20	0.349506	0.252468	1287	955	83	128	1998	2766	1477	606	biotin synthase	gTSS, 18 bp upstream of gene M744_RS00840
iTSS+158788	CP006471	iTSS	+	158788	1	1	1	G	353	M744_RS00840	bioB	801.348	2085.3	2.86859	1.24582e-41	1.27971	6.44968e-09	-0.0442389	0.909056	529	484	698	1147	547	640	482	221	biotin synthase	iTSS, 353 bp inside of gene M744_RS00840
aTSS-158548	CP006471	aTSS	-	158548	1	1	0.98	A	113	M744_RS00840	bioB	390.051	805.395	1.19486	2.74062e-05	-1.97297	1.69308e-10	0.41251	0.271282	728	457	240	443	71	74	783	350	biotin synthase	aTSS, 113 bp downstream of forward gene M744_RS00840
aTSS+539538	CP006471	aTSS	+	539538	0.59	0.6	0.99	A	608	M744_RS02840	bioF	2026.54	4532.39	1.95761	3.34705e-18	0.322897	0.191224	0.0296543	0.942057	2133	2056	1556	2493	1179	1346	2445	797	7-keto-8-aminopelargonic acid synthetase	aTSS, 608 bp downstream of reverse gene M744_RS02840
aTSS+539525	CP006471	aTSS	+	539525	1	1	0.99	A	621	M744_RS02840	bioF	812.178	3132.5	5.78598	9.39735e-123	-1.48534	3.91882e-05	0.836901	0.00829655	110	96	1099	1723	11	25	187	79	7-keto-8-aminopelargonic acid synthetase	aTSS, 621 bp downstream of reverse gene M744_RS02840
gTSS-540162	CP006471	gTSS	-	540162	0.96	0.89	0.82	C	16	M744_RS02840	bioF	291.309	620.9	0.258364	0.414741	1.35364	4.84325e-06	-0.293589	0.486073	394	379	111	110	353	622	321	136	7-keto-8-aminopelargonic acid synthetase	gTSS, 16 bp upstream of gene M744_RS02840
gTSS+228994	CP006471	gTSS	+	228994	0.89	0.85	1	G	38	M744_RS01220	birA	322.366	697.946	-1.25185	1.7475e-05	1.339	2.69151e-07	-0.314011	0.382186	480	523	35	71	552	676	360	200	biotin--[acetyl-CoA-carboxylase] ligase	gTSS, 38 bp upstream of gene M744_RS01220
gTSS-671965	CP006471	gTSS	-	671965	1	1	0.99	A	16	M744_RS03535	btpA	2230.31	3848.18	0.768838	0.000642621	1.323	4.97569e-09	0.382695	0.186328	2665	2403	909	1199	2378	3855	3517	1357	phosphorybosylanthranilate isomerase	gTSS, 16 bp upstream of gene M744_RS03535
gTSS-1226743	CP006471	gTSS	-	1226743	1	0.98	0.97	G	41	M744_RS06310	cacA	511.317	1499.34	-4.12411	3.44295e-21	2.11243	3.72881e-16	-0.166963	0.675273	702	504	8	9	1043	1502	488	261	undecaprenyl-diphosphatase	gTSS, 41 bp upstream of gene M744_RS06310
aTSS+1226301	CP006471	aTSS	+	1226301	1	0.99	1	G	401	M744_RS06310	cacA	216.136	406.239	1.1211	4.64973e-05	-0.255704	0.411463	-0.124297	0.775807	325	323	148	197	107	158	297	131	undecaprenyl-diphosphatase	aTSS, 401 bp downstream of reverse gene M744_RS06310
iTSS+1060751	CP006471	iTSS	+	1060751	1	0.96	1	G	8	M744_RS05535	carA, pyrA	1402.29	4152.64	-2.41459	3.58669e-23	1.95977	3.57574e-19	-0.434036	0.120682	1893	1673	64	102	2647	4160	1221	630	carbamoyl-phosphate synthase small chain	iTSS, 8 bp inside of gene M744_RS05535
aTSS-1061756	CP006471	aTSS	-	1061756	0.87	0.91	0.83	G	1013	M744_RS05535	carA, pyrA	1191.01	2965.24	2.58762	9.56284e-34	0.792619	0.00043501	0.00986477	0.97885	1015	792	1060	1631	696	814	891	410	carbamoyl-phosphate synthase small chain	aTSS, 1013 bp downstream of forward gene M744_RS05535
iTSS-2556013	CP006471	iTSS	-	2556013	1	0.99	0.92	G	1139	M744_RS12615	carB	229.91	716.408	3.26677	6.68042e-25	-0.158057	0.696253	0.185248	0.71961	129	140	261	377	40	79	183	51	carbamoyl phosphate synthase large subunit	iTSS, 1139 bp inside of gene carB
gTSS-2557174	CP006471	gTSS	-	2557174	1	0.95	0.94	G	22	M744_RS12615	carB	146.683	506.103	-2.38005	1.02194e-05	2.75787	1.17129e-16	-0.705033	0.121485	142	111	5	7	331	507	64	42	carbamoyl phosphate synthase large subunit	gTSS, 22 bp upstream of gene carB
gTSS+568340	CP006471	gTSS	+	568340	0.99	0.89	1	A	23	M744_RS02980	cbbZp	165.405	201.267	-0.391552	0.235299	0.00518367	0.988592	0.199425	0.651751	346	278	52	64	136	167	336	169	phosphoglycolate phosphatase	gTSS, 23 bp upstream of gene M744_RS02980
iTSS+378037	CP006471	iTSS	+	378037	0.79	0.83	1	G	96	M744_RS02015	cbiD	203.571	433.687	1.12809	0.000241374	-1.81141	1.22528e-07	0.458699	0.249809	288	332	158	167	42	43	452	175	cobalt-precorrin-5B (C(1))-methyltransferase	iTSS, 96 bp inside of gene M744_RS02015
gTSS+377913	CP006471	gTSS	+	377913	1	0.96	1	T	28	M744_RS02015	cbiD	117.813	266.528	-2.86053	6.75423e-09	0.662588	0.0872847	-1.19279	0.00741989	248	303	6	13	162	267	89	70	cobalt-precorrin-5B (C(1))-methyltransferase	gTSS, 28 bp upstream of gene M744_RS02015
aTSS-378347	CP006471	aTSS	-	378347	1	0.97	0.79	A	406	M744_RS02015	cbiD	130.085	228.708	-2.7665	1.58018e-10	-0.824818	0.0236318	-0.371543	0.436721	350	421	17	10	89	123	273	144	cobalt-precorrin-5B (C(1))-methyltransferase	aTSS, 406 bp downstream of forward gene M744_RS02015
iTSS+378338	CP006471	iTSS	+	378338	1	1	1	A	397	M744_RS02015	cbiD	152.916	220.322	0.0676574	0.843078	-2.504	2.86863e-12	0.290195	0.501759	316	341	58	116	26	30	386	185	cobalt-precorrin-5B (C(1))-methyltransferase	iTSS, 397 bp inside of gene M744_RS02015
gTSS-1763996	CP006471	gTSS	-	1763996	1	0.99	0.99	A	19	M744_RS08890	ccaA	845.984	2731.16	-1.72631	9.9074e-10	2.76628	3.38949e-30	0.267806	0.439124	776	569	42	58	1751	2736	811	356	carbonic anhydrase	gTSS, 19 bp upstream of gene M744_RS08890
aTSS+1763390	CP006471	aTSS	+	1763390	1	1	1	A	587	M744_RS08890	ccaA	657.035	1241.11	-0.147776	0.592241	0.257913	0.359544	1.09689	0.000127601	873	983	169	244	415	676	2232	759	carbonic anhydrase	aTSS, 587 bp downstream of reverse gene M744_RS08890
gTSS+247534	CP006471	gTSS	+	247534	1	1	1	A	0	M744_RS01335	ccdA	7338.72	17616.5	2.18645	1.65197e-30	0.363002	0.0778465	0.0206706	0.953498	6543	7272	6418	9034	3704	4937	7177	3016	cytochrome C biogenesis protein CcdA	gTSS, 0 bp upstream of gene M744_RS01335
aTSS-248051	CP006471	aTSS	-	248051	1	0.93	0.93	A	517	M744_RS01335	ccdA	553.353	972.278	-2.36516	3.1142e-20	0.35491	0.144983	-0.803364	0.00268349	1258	1429	48	82	701	974	745	352	cytochrome C biogenesis protein CcdA	aTSS, 517 bp downstream of forward gene M744_RS01335
aTSS-248274	CP006471	aTSS	-	248274	1	0.97	0.92	A	740	M744_RS01335	ccdA	137.911	201.449	-1.18567	0.00106109	-0.000391143	0.999007	-0.373785	0.405809	374	262	28	41	136	172	255	103	cytochrome C biogenesis protein CcdA	aTSS, 740 bp downstream of forward gene M744_RS01335
gTSS+904853	CP006471	gTSS	+	904853	0.98	0.99	1	A	76	M744_RS04670	ccmA, kdsA	1192.29	2934.25	1.46826	5.12366e-10	-1.04743	2.32637e-05	-0.184566	0.597537	1501	1931	1069	1217	378	422	1475	684	2-dehydro-3-deoxyphosphooctonate aldolase	gTSS, 76 bp upstream of gene M744_RS04670
gTSS-1789331	CP006471	gTSS	-	1789331	1	0.74	0.63	A	104	M744_RS09030	ccmK1	798.452	2600.39	0.466974	0.224566	4.13207	2.40352e-31	0.995376	0.0216611	392	148	62	127	1986	2605	424	292	carbon dioxide-concentrating mechanism protein CcmK	gTSS, 104 bp upstream of gene M744_RS09030
gTSS-1789491	CP006471	gTSS	-	1789491	1	0.94	0.67	G	264	M744_RS09030	ccmK1	169.215	517.138	-2.63676	1.16102e-06	2.79336	2.57079e-19	-0.0246844	0.967278	161	115	4	7	409	518	133	61	carbon dioxide-concentrating mechanism protein CcmK	gTSS, 264 bp upstream of gene M744_RS09030
gTSS-287675	CP006471	gTSS	-	287675	1	1	0.99	A	38	M744_RS01535	ccmK3	5264.78	14643.1	-2.21023	5.20231e-18	1.81068	1.25502e-12	-0.0259536	0.954547	8350	5308	316	402	8894	14669	6817	2905	carbon dioxide-concentrating protein CcmK	gTSS, 38 bp upstream of gene M744_RS01535
gTSS-287304	CP006471	gTSS	-	287304	1	0.92	0.99	G	20	M744_RS01530	ccmK4	1511.22	3791.28	-2.85422	9.12997e-31	1.6635	5.76278e-14	-0.218314	0.489732	2435	1893	66	80	2863	3798	1800	849	carbon dioxide-concentrating protein CcmK	gTSS, 20 bp upstream of gene M744_RS01530
gTSS-1788907	CP006471	gTSS	-	1788907	0.69	0.74	0.79	G	135	M744_RS09025	ccmL	391.661	1069.11	-3.18949	6.17019e-17	2.05937	7.20507e-17	0.0820571	0.843175	496	419	8	17	785	1071	469	221	carbon dioxide concentrating mechanism protein CcmL	gTSS, 135 bp upstream of gene M744_RS09025
aTSS+1787350	CP006471	aTSS	+	1787350	1	1	1	A	1057	M744_RS09020	ccmM	304.31	1272.63	3.79482	8.85424e-36	-0.814369	0.0263615	-0.773144	0.0642401	117	164	304	700	31	47	79	38	carbon dioxide concentrating mechanism protein CcmM	aTSS, 1057 bp downstream of reverse gene M744_RS09020
aTSS+1788016	CP006471	aTSS	+	1788016	1	0.96	1	G	391	M744_RS09020	ccmM	216.283	649.899	-0.570622	0.128919	2.84176	2.82993e-20	0.26659	0.566341	172	147	13	42	514	588	170	96	carbon dioxide concentrating mechanism protein CcmM	aTSS, 391 bp downstream of reverse gene M744_RS09020
iTSS-1788341	CP006471	iTSS	-	1788341	0.57	0.85	0.67	G	66	M744_RS09020	ccmM	147.173	534.839	-2.19684	0.000893656	3.82849	5.33025e-29	0.538043	0.266518	77	52	2	5	423	457	85	46	carbon dioxide concentrating mechanism protein CcmM	iTSS, 66 bp inside of gene M744_RS09020
iTSS-1788167	CP006471	iTSS	-	1788167	0.69	0.82	0.87	T	240	M744_RS09020	ccmM	130.055	450.202	-2.3843	0.00025505	3.20501	6.0607e-17	0.133511	0.840267	98	69	2	6	302	451	63	56	carbon dioxide concentrating mechanism protein CcmM	iTSS, 240 bp inside of gene M744_RS09020
gTSS-1786258	CP006471	gTSS	-	1786258	1	1	0.87	A	32	M744_RS09010	ccmO	2825.73	6856.65	1.95703	6.08217e-15	-0.0542695	0.861145	0.153024	0.692374	2337	3662	2498	3170	1216	1593	3616	1343	BMC domain-containing protein	gTSS, 32 bp upstream of gene M744_RS09010
gTSS-1786556	CP006471	gTSS	-	1786556	1	0.96	0.96	A	330	M744_RS09010	ccmO	1466.01	2433.96	-0.0854448	0.726978	0.837205	0.000305675	-0.623317	0.0224013	2764	2192	398	786	1925	2357	1549	738	BMC domain-containing protein	gTSS, 330 bp upstream of gene M744_RS09010
gTSS+364230	CP006471	gTSS	+	364230	0.98	0.98	1	A	19	M744_RS01955	ccoN	504.006	1057.55	-4.05159	4.13028e-32	-1.31804	1.43053e-06	0.287003	0.434991	1573	1205	19	22	229	313	1400	888	cb-type cytochrome C oxidase subunit I	gTSS, 19 bp upstream of gene M744_RS01955
aTSS-364825	CP006471	aTSS	-	364825	1	0.99	0.97	A	576	M744_RS01955	ccoN	533.069	749.346	0.602584	0.00853622	0.221139	0.375278	-0.184212	0.573383	894	832	273	369	427	549	711	359	cb-type cytochrome C oxidase subunit I	aTSS, 576 bp downstream of forward gene M744_RS01955
aTSS-364241	CP006471	aTSS	-	364241	0.97	0.95	0.94	G	8	M744_RS01955	ccoN	134.734	246.092	0.375655	0.382039	-1.91158	1.37322e-05	-1.07534	0.0317724	201	453	89	119	29	57	131	81	cb-type cytochrome C oxidase subunit I	aTSS, 8 bp upstream of forward gene M744_RS01955
gTSS+70741	CP006471	gTSS	+	70741	1	0.99	1	A	18	M744_RS00385	ccsA	752.09	1299.7	0.071811	0.784442	0.886758	0.000295889	-0.703898	0.0145162	1340	1123	267	368	919	1302	631	395	cytochrome c biogenesis protein CcsA	gTSS, 18 bp upstream of gene M744_RS00385
aTSS-180752	CP006471	aTSS	-	180752	1	0.92	0.93	G	634	M744_RS00970	cdsA	196.285	859.937	3.99311	1.8153e-27	-0.398371	0.390898	-1.0462	0.0434403	61	99	188	473	19	41	34	20	phosphatidate cytidylyltransferase	aTSS, 634 bp downstream of forward gene M744_RS00970
gTSS+180100	CP006471	gTSS	+	180100	1	0.92	1	G	18	M744_RS00970	cdsA	203.657	453.197	-2.06542	1.74446e-08	1.07422	0.000435858	-0.541071	0.165046	391	355	18	26	313	454	204	140	phosphatidate cytidylyltransferase	gTSS, 18 bp upstream of gene M744_RS00970
aTSS-180080	CP006471	aTSS	-	180080	1	0.99	0.86	A	38	M744_RS00970	cdsA	233.856	364.521	-1.36656	1.56071e-05	-0.594034	0.0564535	-0.270991	0.51762	527	671	49	65	174	210	406	264	phosphatidate cytidylyltransferase	aTSS, 38 bp upstream of forward gene M744_RS00970
gTSS+2232603	CP006471	gTSS	+	2232603	1	1	1	C	426	M744_RS11070	cheW	523.054	2301.92	-3.73779	3.21398e-05	4.12702	1.14043e-08	-0.331128	0.771722	199	201	5	2	1169	2306	232	35	chemotaxis protein CheW	gTSS, 426 bp upstream of gene M744_RS11070
gTSS+2233002	CP006471	gTSS	+	2233002	0.7	0.69	1	A	27	M744_RS11070	cheW	1069	1428.99	0.402869	0.129708	0.378423	0.173099	-0.0734078	0.863493	1995	1465	379	786	977	1198	1374	854	chemotaxis protein CheW	gTSS, 27 bp upstream of gene M744_RS11070
gTSS+2232985	CP006471	gTSS	+	2232985	1	1	1	A	44	M744_RS11070	cheW	533.351	1217.61	0.208904	0.520253	1.4099	4.33407e-06	0.30881	0.470457	659	644	159	209	963	658	892	315	chemotaxis protein CheW	gTSS, 44 bp upstream of gene M744_RS11070
gTSS+2232834	CP006471	gTSS	+	2232834	1	0.95	1	T	195	M744_RS11070	cheW	122.398	317.438	-2.09255	8.75914e-06	1.86868	8.89108e-09	-0.073353	0.895513	159	151	7	11	233	318	134	72	chemotaxis protein CheW	gTSS, 195 bp upstream of gene M744_RS11070
gTSS+1358457	CP006471	gTSS	+	1358457	1	1	1	G	52	M744_RS06970	chlB	3246.79	11015.1	3.50339	1.39887e-41	-3.44722	2.04999e-32	1.42169	1.40918e-06	1775	1403	4013	4666	69	71	5049	1505	ferredoxin:protochlorophyllide reductase (ATP-dependent) subunit B	gTSS, 52 bp upstream of gene M744_RS06970
gTSS-923534	CP006471	gTSS	-	923534	0.9	0.9	0.89	A	19	M744_RS04750	chlD	2267.64	3904.45	1.00352	9.62488e-07	1.48118	6.2139e-13	0.0277521	0.940387	2303	2616	951	1500	3088	3532	2596	1065	magnesium-chelatase subunit ChlD	gTSS, 19 bp upstream of gene M744_RS04750
gTSS+1098689	CP006471	gTSS	+	1098689	1	1	1	G	114	M744_RS05730	chlG	2401.74	3563.07	-1.01973	7.52749e-05	0.287628	0.305008	-0.748202	0.0141296	4575	6148	537	765	2818	3527	2425	1774	chlorophyll synthase ChlG	gTSS, 114 bp upstream of gene M744_RS05730
aTSS-1098844	CP006471	aTSS	-	1098844	1	1	0.96	A	41	M744_RS05730	chlG	498.189	877.715	-2.4589	2.46741e-21	-1.73905	4.35904e-13	0.188538	0.571536	1448	1364	45	83	191	215	1540	737	chlorophyll synthase ChlG	aTSS, 41 bp downstream of forward gene M744_RS05730
iTSS+1099734	CP006471	iTSS	+	1099734	0.99	0.9	1	A	931	M744_RS05730	chlG	326.729	849.028	2.45243	4.43461e-20	-0.290381	0.356745	0.712403	0.0315119	266	276	275	467	84	133	493	171	chlorophyll synthase ChlG	iTSS, 931 bp inside of gene M744_RS05730
gTSS-1047988	CP006471	gTSS	-	1047988	1	1	0.99	T	87	M744_RS05455	chlH	3201	4334.05	-0.189923	0.367835	-0.348706	0.104219	-0.762527	0.0010441	6573	7978	1269	1883	2460	3078	4051	2008	magnesium chelatase subunit H	gTSS, 87 bp upstream of gene M744_RS05455
iTSS-1044014	CP006471	iTSS	-	1044014	1	1	0.98	G	3887	M744_RS05455	chlH	714.009	2461.64	4.20406	3.28848e-56	-1.55087	1.60875e-06	1.1317	0.000341018	232	249	851	1354	25	56	606	193	magnesium chelatase subunit H	iTSS, 3887 bp inside of gene M744_RS05455
iTSS-1044470	CP006471	iTSS	-	1044470	0.96	0.93	0.95	G	3431	M744_RS05455	chlH	231.02	410.367	-0.700599	0.0222382	0.327256	0.276455	1.05159	0.000689009	368	323	46	58	195	223	738	305	magnesium chelatase subunit H	iTSS, 3431 bp inside of gene M744_RS05455
gTSS-4241	CP006471	gTSS	-	4241	1	0.97	0.99	G	26	M744_RS00020	chlI	861.768	2960.76	-2.60743	6.05344e-18	2.92053	2.35513e-37	-0.370493	0.232296	690	650	24	30	1997	2966	456	260	magnesium chelatase ATPase subunit I	gTSS, 26 bp upstream of gene M744_RS00020
gTSS-1791945	CP006471	gTSS	-	1791945	1	1	1	A	64	M744_RS09040	chlL	4597.3	18533.3	5.61946	4.40113e-94	-1.43606	1.8358e-06	0.498436	0.169836	854	456	6752	8953	115	117	992	375	ferredoxin:protochlorophyllide reductase (ATP-dependent) iron-sulfur ATP-binding protein	gTSS, 64 bp upstream of gene M744_RS09040
gTSS+138590	CP006471	gTSS	+	138590	1	0.99	1	G	448	M744_RS00735	chlM	1695.83	2600.39	0.968565	3.12336e-06	1.23482	3.82706e-09	0.0694949	0.838917	1806	2135	781	1118	1912	2605	1927	981	magnesium protoporphyrin IX methyltransferase	gTSS, 448 bp upstream of gene M744_RS00735
gTSS+139020	CP006471	gTSS	+	139020	1	0.96	1	G	18	M744_RS00735	chlM	416.766	1134.99	-2.17471	4.26385e-12	1.75042	1.6483e-11	-0.485896	0.149963	638	525	24	40	775	1137	352	215	magnesium protoporphyrin IX methyltransferase	gTSS, 18 bp upstream of gene M744_RS00735
aTSS-139484	CP006471	aTSS	-	139484	1	1	0.94	A	446	M744_RS00735	chlM	153.978	231.968	-1.43476	0.000218702	-0.304847	0.440667	-0.157666	0.776812	312	427	36	29	116	177	372	126	magnesium protoporphyrin IX methyltransferase	aTSS, 446 bp downstream of forward gene M744_RS00735
gTSS+189741	CP006471	gTSS	+	189741	1	0.87	1	G	29	M744_RS01015	chlP	14513.6	24017.2	-3.01375	1.3787e-38	-0.022879	0.93514	-0.25068	0.44513	44589	28273	886	1345	15644	19004	28809	14346	geranylgeranyl reductase	gTSS, 29 bp upstream of gene M744_RS01015
aTSS-189967	CP006471	aTSS	-	189967	0.98	0.97	0.97	G	197	M744_RS01015	chlP	128.638	237.434	-0.605344	0.142924	0.622183	0.106441	1.28803	0.0018112	186	153	15	42	89	169	427	176	geranylgeranyl reductase	aTSS, 197 bp downstream of forward gene M744_RS01015
aTSS-262104	CP006471	aTSS	-	262104	0.98	0.98	0.98	A	874	M744_RS01410	chpX, cupB	1152.04	1640.07	0.00306377	0.989801	-2.59221	2.43342e-28	-0.271633	0.383447	2665	3019	544	874	234	216	2394	1021	carbon dioxide transporter	aTSS, 874 bp downstream of forward gene M744_RS01410
aTSS+1088579	CP006471	aTSS	+	1088579	1	1	1	A	1024	M744_RS05685	chpY, cupA	1053.19	1838.74	-2.4479	5.75651e-18	0.715254	0.00979442	0.165644	0.681655	2456	1496	60	123	1318	1842	2108	1028	carbon dioxide transporter	aTSS, 1024 bp downstream of reverse gene M744_RS05685
gTSS+184863	CP006471	gTSS	+	184863	1	1	1	G	21	M744_RS00990	chrA	2667.94	9289.51	-2.15621	1.71847e-10	3.53163	1.61989e-28	-0.655746	0.106688	1583	1358	76	83	7347	9116	1277	247	chromate transporter	gTSS, 21 bp upstream of gene M744_RS00990
aTSS-185330	CP006471	aTSS	-	185330	0.91	0.89	0.9	C	446	M744_RS00990	chrA	175.611	257.937	-1.30925	9.12308e-05	0.29356	0.370968	-0.387367	0.336622	335	430	32	44	204	250	304	123	chromate transporter	aTSS, 446 bp downstream of forward gene M744_RS00990
gTSS-2621718	CP006471	gTSS	-	2621718	1	0.98	0.9	A	37	M744_RS12965	cikA	284.737	936.295	3.49796	1.31693e-34	-0.0120552	0.974698	-0.467231	0.25562	145	155	327	515	76	66	89	59	hybrid sensor histidine kinase/response regulator	gTSS, 37 bp upstream of gene M744_RS12965
iTSS-2621558	CP006471	iTSS	-	2621558	1	1	0.98	A	123	M744_RS12965	cikA	152.442	550.869	4.91327	6.87211e-36	-0.537698	0.336869	1.28498	0.0101579	41	25	191	303	10	12	102	23	hybrid sensor histidine kinase/response regulator	iTSS, 123 bp inside of gene M744_RS12965
aTSS-291333	CP006471	aTSS	-	291333	1	0.99	0.97	A	28	M744_RS01555	cinA	887.186	3279.76	4.31657	3.03112e-66	-0.335162	0.262915	0.609042	0.0601055	309	256	1023	1804	96	121	499	155	cinA-like protein	aTSS, 28 bp downstream of forward gene M744_RS01555
aTSS-291946	CP006471	aTSS	-	291946	1	0.85	0.98	A	641	M744_RS01555	cinA	259.615	416.13	-0.306606	0.333053	-1.35204	1.42611e-05	-0.409817	0.300209	534	766	87	180	114	132	437	242	cinA-like protein	aTSS, 641 bp downstream of forward gene M744_RS01555
gTSS+291159	CP006471	gTSS	+	291159	1	1	1	T	146	M744_RS01555	cinA	165.375	338.858	-1.74795	2.82077e-05	1.32566	0.000160748	0.142973	0.799052	297	200	22	13	268	335	258	129	cinA-like protein	gTSS, 146 bp upstream of gene M744_RS01555
gTSS+479691	CP006471	gTSS	+	479691	1	0.99	1	G	24	M744_RS02530	clcD	189.025	359.363	-1.79795	1.0485e-06	0.495328	0.154225	-1.24416	0.00122466	449	444	31	31	254	360	137	110	carboxymethylenebutenolidase	gTSS, 24 bp upstream of gene M744_RS02530
gTSS-2159746	CP006471	gTSS	-	2159746	1	0.99	1	A	19	M744_RS10700	clpB	6431.36	23501.9	4.32176	2.78251e-101	-0.171772	0.465552	-0.119495	0.709385	1943	2225	7875	12927	709	1106	1817	896	chaperone protein ClpB	gTSS, 19 bp upstream of gene M744_RS10700
gTSS+2628755	CP006471	gTSS	+	2628755	0.99	0.98	1	G	39	M744_RS13000	clpB	790.256	2418.79	-1.56316	1.3404e-08	2.39676	1.71319e-22	-0.516158	0.101969	920	680	63	68	1913	2140	530	261	chaperone protein ClpB	gTSS, 39 bp upstream of gene M744_RS13000
aTSS-2630884	CP006471	aTSS	-	2630884	1	1	0.98	A	2090	M744_RS13000	clpB	583.876	1447.17	2.27213	3.12841e-16	0.551188	0.0667647	0.320219	0.417061	464	547	435	796	376	328	728	231	chaperone protein ClpB	aTSS, 2090 bp downstream of forward gene M744_RS13000
aTSS-2631491	CP006471	aTSS	-	2631491	1	0.59	0.68	G	10	M744_RS13000	clpB	346.509	1212.64	3.52844	4.67117e-27	0.114525	0.781894	-1.29908	0.00211664	134	231	389	667	60	137	65	38	chaperone protein ClpB	aTSS, 10 bp downstream of forward gene M744_RS13000
aTSS+2159389	CP006471	aTSS	+	2159389	1	1	1	G	338	M744_RS10700	clpB	176.778	612.103	4.13271	2.92608e-35	-1.57619	0.00117629	1.153	0.00528077	69	55	223	311	11	9	159	49	chaperone protein ClpB	aTSS, 338 bp downstream of reverse gene M744_RS10700
iTSS+2628853	CP006471	iTSS	+	2628853	0.84	0.9	1	G	59	M744_RS13000	clpB	230.297	497.119	0.889587	0.00444998	2.19679	1.27671e-13	0.193839	0.672452	221	176	64	121	385	498	185	122	chaperone protein ClpB	iTSS, 59 bp inside of gene M744_RS13000
aTSS+2157588	CP006471	aTSS	+	2157588	0.86	0.7	1	C	2139	M744_RS10700	clpB	294.022	496.907	-0.905786	0.000999919	0.6631	0.0108589	-0.158541	0.677487	548	535	57	86	393	432	463	225	chaperone protein ClpB	aTSS, 2139 bp downstream of reverse gene M744_RS10700
gTSS-2160119	CP006471	gTSS	-	2160119	0.58	0.54	0.58	A	392	M744_RS10700	clpB	252.573	400.152	-0.622796	0.124322	-0.178505	0.693015	-0.0341679	0.961528	512	548	88	74	209	243	295	336	chaperone protein ClpB	gTSS, 392 bp upstream of gene M744_RS10700
aTSS+2157575	CP006471	aTSS	+	2157575	0.98	0.97	1	G	2152	M744_RS10700	clpB	125.933	244.292	1.60336	2.633e-06	-1.09	0.00514519	0.927587	0.022049	148	143	89	129	31	35	318	101	chaperone protein ClpB	aTSS, 2152 bp downstream of reverse gene M744_RS10700
gTSS+309880	CP006471	gTSS	+	309880	1	1	1	A	23	M744_RS01655	clpC	28286.2	58019.4	1.42442	8.15594e-14	-0.00469702	0.984315	-0.495555	0.0349315	37285	40295	19923	31913	17848	19299	26517	12624	ATP-dependent Clp protease ATP-binding subunit ClpC	gTSS, 23 bp upstream of gene M744_RS01655
iTSS+311697	CP006471	iTSS	+	311697	1	0.99	1	A	1794	M744_RS01655	clpC	1465.01	2304.47	0.244405	0.345413	-1.8176	7.03605e-13	-0.679949	0.0228863	2756	4242	828	1220	463	491	2199	959	ATP-dependent Clp protease ATP-binding subunit ClpC	iTSS, 1794 bp inside of gene M744_RS01655
gTSS-657485	CP006471	gTSS	-	657485	1	0.99	1	A	45	M744_RS03470	clpP	6096.17	10062.6	1.13014	4.18103e-08	0.647295	0.0025616	-0.344187	0.201728	7432	8823	3666	5061	5727	6546	5723	3150	ATP-dependent Clp protease proteolytic subunit	gTSS, 45 bp upstream of gene M744_RS03470
gTSS-1656526	CP006471	gTSS	-	1656526	1	0.99	0.99	G	33	M744_RS08390	clpP	3008.22	5152.87	-1.17102	2.63732e-08	0.610176	0.0048151	-0.583004	0.0201132	5622	6599	581	741	3907	5162	3730	1968	ATP-dependent Clp protease proteolytic subunit	gTSS, 33 bp upstream of gene M744_RS08390
gTSS+643248	CP006471	gTSS	+	643248	1	1	1	A	26	M744_RS03405	clpP	3244.81	4440.13	0.0799858	0.7518	0.301483	0.236013	-0.891772	0.000995584	5702	6828	1118	2253	3096	4448	2906	1715	ATP-dependent Clp protease proteolytic subunit	gTSS, 26 bp upstream of gene M744_RS03405
gTSS-657973	CP006471	gTSS	-	657973	1	1	0.97	G	533	M744_RS03470	clpP	1132.64	2368.92	1.46532	2.51673e-11	0.204841	0.408806	-0.135842	0.687361	1360	1517	702	1303	701	909	1373	547	ATP-dependent Clp protease proteolytic subunit	gTSS, 533 bp upstream of gene M744_RS03470
aTSS+656934	CP006471	aTSS	+	656934	0.97	0.97	1	A	506	M744_RS03470	clpP	454.15	1087.19	2.15797	1.70565e-13	-2.43675	7.70523e-13	1.04392	0.00245126	558	314	370	598	41	36	884	403	ATP-dependent Clp protease proteolytic subunit	aTSS, 506 bp downstream of reverse gene M744_RS03470
aTSS+656748	CP006471	aTSS	+	656748	0.99	0.96	1	G	692	M744_RS03470	clpP	152.968	334.873	1.54571	4.72113e-06	-1.17397	0.00191555	0.637482	0.13562	161	221	122	149	37	45	339	110	ATP-dependent Clp protease proteolytic subunit	aTSS, 692 bp downstream of reverse gene M744_RS03470
aTSS-644134	CP006471	aTSS	-	644134	0.98	0.96	0.91	G	131	M744_RS03410	clpP	245.226	297.133	-0.15836	0.595753	0.24412	0.415339	-0.0110973	0.980003	477	412	87	107	235	273	410	210	ATP-dependent Clp protease proteolytic subunit	aTSS, 131 bp downstream of forward gene M744_RS03410
iTSS-1656250	CP006471	iTSS	-	1656250	0.51	0.69	0.53	A	243	M744_RS08390	clpP	142.208	206.031	-1.31315	0.000349732	-0.00545877	0.988592	0.303871	0.502611	331	247	25	32	132	145	325	173	ATP-dependent Clp protease proteolytic subunit	iTSS, 243 bp inside of gene M744_RS08390
gTSS-656729	CP006471	gTSS	-	656729	1	0.99	0.99	G	24	M744_RS03465	clpX	1476.46	1967.4	-0.851405	5.25044e-05	0.348289	0.112062	0.00529195	0.986869	3041	2658	328	446	1556	1959	2648	1363	ATP-dependent Clp protease ATP-binding subunit ClpX	gTSS, 24 bp upstream of gene M744_RS03465
gTSS+1582981	CP006471	gTSS	+	1582981	1	0.97	1	A	204	M744_RS08075	cmpA	1088.99	4663.09	-7.74333	1.77486e-08	2.49498	0.0240565	-6.7739	4.18262e-08	412	2003	0	3	3688	2726	9	6	bicarbonate-binding protein CmpA	gTSS, 204 bp upstream of gene M744_RS08075
aTSS-1584492	CP006471	aTSS	-	1584492	0.75	0.8	0.72	G	1307	M744_RS08075	cmpA	156.24	287.491	-2.3679	1.26379e-07	0.991583	0.00564004	0.249488	0.62603	340	189	12	13	222	288	319	136	bicarbonate-binding protein CmpA	aTSS, 1307 bp downstream of forward gene M744_RS08075
aTSS-1583734	CP006471	aTSS	-	1583734	0.82	0.82	0.55	A	549	M744_RS08075	cmpA	152.723	207.408	-0.938401	0.00945133	-0.0476815	0.904645	0.161213	0.752721	280	348	26	57	111	188	373	144	bicarbonate-binding protein CmpA	aTSS, 549 bp downstream of forward gene M744_RS08075
aTSS-1587596	CP006471	aTSS	-	1587596	1	0.99	0.99	A	122	M744_RS08090	cmpD	5048.8	7561.76	-1.40161	1.00074e-09	0.0648868	0.813236	0.257386	0.420184	11894	8746	804	1111	4658	5790	13599	4849	bicarbonate transport ATP-binding protein CmpD	aTSS, 122 bp downstream of forward gene M744_RS08090
gTSS-1927410	CP006471	gTSS	-	1927410	1	0.99	1	A	20	M744_RS09590	cmpR, ndhR	5901.32	20167.1	-4.19318	2.51592e-35	2.09234	3.06505e-10	-3.78308	1.37136e-28	7669	8513	104	108	15950	17195	325	387	HTH-type transcriptional activator CmpR	gTSS, 20 bp upstream of gene M744_RS09590
iTSS-1926898	CP006471	iTSS	-	1926898	0.86	0.8	0.83	A	492	M744_RS09590	cmpR, ndhR	793.691	1502.79	-1.48466	2.09558e-08	-2.83429	5.38259e-26	-0.399497	0.241991	2790	2412	171	294	181	167	1575	1059	HTH-type transcriptional activator CmpR	iTSS, 492 bp inside of gene M744_RS09590
aTSS+1926752	CP006471	aTSS	+	1926752	0.99	0.9	1	A	638	M744_RS09590	cmpR, ndhR	275.957	1018.11	3.74895	5.76574e-36	0.115329	0.767756	0.142107	0.780663	120	126	280	560	47	84	153	50	HTH-type transcriptional activator CmpR	aTSS, 638 bp downstream of reverse gene M744_RS09590
iTSS-1926657	CP006471	iTSS	-	1926657	0.97	0.93	0.9	A	733	M744_RS09590	cmpR, ndhR	217.018	567.231	1.81597	6.61519e-10	-1.13462	0.000562339	0.0115557	0.980996	301	236	165	312	61	56	265	122	HTH-type transcriptional activator CmpR	iTSS, 733 bp inside of gene M744_RS09590
aTSS+1926667	CP006471	aTSS	+	1926667	0.99	0.95	1	G	723	M744_RS09590	cmpR, ndhR	189.086	554.505	3.23131	4.51123e-26	0.496404	0.158299	0.491853	0.245785	126	86	190	305	58	88	148	66	HTH-type transcriptional activator CmpR	aTSS, 723 bp downstream of reverse gene M744_RS09590
aTSS+1926931	CP006471	aTSS	+	1926931	1	0.81	1	C	459	M744_RS09590	cmpR, ndhR	336.605	443.803	0.204797	0.43828	0.67385	0.00760692	0.174665	0.626254	513	508	119	171	351	438	596	244	HTH-type transcriptional activator CmpR	aTSS, 459 bp downstream of reverse gene M744_RS09590
gTSS+1188674	CP006471	gTSS	+	1188674	1	0.98	1	A	18	M744_RS06115	coaD	1232.81	1696.32	0.453511	0.0503893	-0.139025	0.594848	0.0129578	0.973904	1939	2312	618	802	744	1149	2219	912	phosphopantetheine adenylyltransferase	gTSS, 18 bp upstream of gene M744_RS06115
gTSS+571214	CP006471	gTSS	+	571214	1	1	1	T	69	M744_RS02995	cobA	621.29	793.594	0.559446	0.0222363	0.56795	0.0230297	-0.202224	0.562673	841	1063	278	416	580	795	883	338	uroporphyrin-III C-methyltransferase	gTSS, 69 bp upstream of gene M744_RS02995
iTSS+571511	CP006471	iTSS	+	571511	0.9	0.9	1	A	228	M744_RS02995	cobA	249.074	310.792	-0.523924	0.0598785	-0.64103	0.0201191	0.0128211	0.976996	577	523	79	109	155	186	524	260	uroporphyrin-III C-methyltransferase	iTSS, 228 bp inside of gene M744_RS02995
aTSS+1342663	CP006471	aTSS	+	1342663	1	0.99	1	A	325	M744_RS06890	cobI	653.356	1399.9	1.81122	3.18601e-11	0.355408	0.237659	0.442726	0.219449	838	516	425	770	378	459	999	367	precorrin-2 C(20)-methyltransferase	aTSS, 325 bp downstream of reverse gene M744_RS06890
aTSS+1341421	CP006471	aTSS	+	1341421	1	1	1	A	866	M744_RS06885	cobJ	3703.46	13571.7	3.79223	2.6291e-75	-0.680443	0.00228644	0.0873108	0.800196	1565	1745	4097	7465	469	526	1815	749	precorrin-3B C(17)-methyltransferase	aTSS, 866 bp downstream of reverse gene M744_RS06885
iTSS+546983	CP006471	iTSS	+	546983	0.69	0.77	1	A	527	M744_RS02870	cobK	110.661	184.705	-0.231847	0.569328	-0.99673	0.0123806	-0.516932	0.297273	195	340	50	61	58	72	188	82	precorrin-6A reductase	iTSS, 527 bp inside of gene M744_RS02870
aTSS-1346063	CP006471	aTSS	-	1346063	1	1	0.99	A	696	M744_RS06905	cobL	295.943	1048.54	4.13302	1.08708e-48	-0.631577	0.0763987	-0.043423	0.938465	104	113	382	557	37	30	114	41	bifunctional cobalt-precorrin-7 (C(5))-methyltransferase/cobalt-precorrin-6B (C(15))-methyltransferase	aTSS, 696 bp downstream of forward gene M744_RS06905
aTSS-1345790	CP006471	aTSS	-	1345790	1	0.98	0.66	G	423	M744_RS06905	cobL	433.43	845.392	1.26347	2.97375e-06	-0.86777	0.00258476	0.250488	0.520623	573	674	282	465	180	144	761	318	bifunctional cobalt-precorrin-7 (C(5))-methyltransferase/cobalt-precorrin-6B (C(15))-methyltransferase	aTSS, 423 bp downstream of forward gene M744_RS06905
iTSS+1346506	CP006471	iTSS	+	1346506	0.71	0.72	1	G	1139	M744_RS06905	cobL	113.622	270.241	-1.64774	0.000286769	-0.597862	0.147289	1.35373	0.00134208	225	146	13	16	41	80	486	203	bifunctional cobalt-precorrin-7 (C(5))-methyltransferase/cobalt-precorrin-6B (C(15))-methyltransferase	iTSS, 1139 bp inside of gene M744_RS06905
gTSS+2561475	CP006471	gTSS	+	2561475	1	0.54	1	G	90	M744_RS12640	cobL	144.776	190.681	-1.15161	0.0025785	-0.053832	0.899014	-0.218823	0.676831	304	351	19	57	135	171	228	151	precorrin-6B methylase	gTSS, 90 bp upstream of gene M744_RS12640
aTSS-2013971	CP006471	aTSS	-	2013971	0.99	0.97	0.84	A	528	M744_RS09990	cobM	213.315	861.755	5.24947	8.91817e-51	-0.980388	0.058579	-0.192344	0.770223	27	51	271	474	11	8	34	15	precorrin-4 C(11)-methyltransferase	aTSS, 528 bp downstream of forward gene M744_RS09990
iTSS+2014218	CP006471	iTSS	+	2014218	1	0.99	1	A	775	M744_RS09990	cobM	201.21	338.08	0.136978	0.681448	-1.47738	7.59958e-06	0.593406	0.119173	400	349	96	102	65	64	608	228	precorrin-4 C(11)-methyltransferase	iTSS, 775 bp inside of gene M744_RS09990
gTSS+470153	CP006471	gTSS	+	470153	1	0.92	1	G	19	M744_RS02485	cobN	411.385	478.147	0.0576523	0.849619	-0.10775	0.742344	-0.461591	0.199491	852	793	163	263	310	434	444	339	cobaltochelatase subunit CobN	gTSS, 19 bp upstream of gene M744_RS02485
gTSS+469725	CP006471	gTSS	+	469725	0.99	0.97	1	A	447	M744_RS02485	cobN	202.209	249.111	-0.931921	0.00230111	-0.179571	0.576775	-0.0118553	0.979399	449	430	52	60	167	209	448	186	cobaltochelatase subunit CobN	gTSS, 447 bp upstream of gene M744_RS02485
iTSS+470742	CP006471	iTSS	+	470742	1	0.94	1	A	570	M744_RS02485	cobN	98.5054	209.076	1.97563	1.38478e-05	-4.24318	1.82221e-07	1.33055	0.0134255	99	96	75	115	2	3	345	59	cobaltochelatase subunit CobN	iTSS, 570 bp inside of gene M744_RS02485
gTSS+2180117	CP006471	gTSS	+	2180117	1	1	1	C	25	M744_RS10790	cobO	3271.28	7557.61	0.0927417	0.722173	1.7619	4.88532e-13	-0.356716	0.266637	3370	4378	900	1104	5269	7571	2486	1593	cob(I)yrinic acid a,c-diamide adenosyltransferase	gTSS, 25 bp upstream of gene M744_RS10790
gTSS-2300060	CP006471	gTSS	-	2300060	1	0.9	0.9	T	668	M744_RS11365	cobO	114.628	332.411	-3.92597	1.6427e-07	1.83045	5.0887e-07	-0.142376	0.812142	127	180	2	3	204	333	149	56	cob(I)alamin adenolsyltransferase/cobinamide ATP-dependent adenolsyltransferase	gTSS, 668 bp upstream of gene M744_RS11365
aTSS-2266395	CP006471	aTSS	-	2266395	1	1	0.98	A	385	M744_RS11205	cobP	379.189	1274.45	3.68757	9.67502e-48	-1.6095	1.13298e-06	1.00711	0.000977686	170	176	414	701	24	31	371	141	adenosylcobinamide kinase/adenosylcobinamide phosphate guanyltransferase	aTSS, 385 bp downstream of forward gene M744_RS11205
gTSS+2265074	CP006471	gTSS	+	2265074	1	1	1	A	936	M744_RS11205	cobP	229.257	530.061	-2.83368	1.31491e-11	1.44749	6.80367e-07	0.44361	0.243464	340	308	13	9	336	531	431	199	adenosylcobinamide kinase/adenosylcobinamide phosphate guanyltransferase	gTSS, 936 bp upstream of gene M744_RS11205
iTSS+2266109	CP006471	iTSS	+	2266109	1	0.98	1	G	99	M744_RS11205	cobP	126.58	334.744	-1.29337	0.00390833	-1.44162	0.000893793	1.24238	0.00711985	296	157	17	29	45	34	602	204	adenosylcobinamide kinase/adenosylcobinamide phosphate guanyltransferase	iTSS, 99 bp inside of gene M744_RS11205
gTSS+2265778	CP006471	gTSS	+	2265778	1	1	1	G	232	M744_RS11205	cobP	179.418	239.982	0.284415	0.368927	-1.00577	0.00154976	0.281774	0.499717	354	321	74	132	82	79	382	195	adenosylcobinamide kinase/adenosylcobinamide phosphate guanyltransferase	gTSS, 232 bp upstream of gene M744_RS11205
aTSS+354650	CP006471	aTSS	+	354650	1	0.99	1	C	779	M744_RS01910	cobQ	597.638	731.215	-0.0793551	0.775339	0.045652	0.883221	-0.458433	0.160441	1039	1346	188	386	495	707	801	416	cobyric acid synthase CobQ	aTSS, 779 bp downstream of reverse gene M744_RS01910
gTSS-355466	CP006471	gTSS	-	355466	0.99	0.97	0.94	G	37	M744_RS01910	cobQ	419.531	675.187	-1.6596	1.53222e-09	0.849694	0.000570101	0.549606	0.0630862	665	690	35	73	534	647	958	454	cobyric acid synthase CobQ	gTSS, 37 bp upstream of gene M744_RS01910
iTSS+125110	CP006471	iTSS	+	125110	0.96	0.91	1	G	744	M744_RS00660	cobS	415.765	916.686	-0.894833	0.00192085	1.49403	2.09895e-08	0.0381292	0.936848	657	487	61	91	725	827	645	230	adenosylcobinamide-GDP ribazoletransferase	iTSS, 744 bp inside of gene M744_RS00660
gTSS+2441694	CP006471	gTSS	+	2441694	1	1	1	A	23	M744_RS12015	cobW	1430.91	2363.81	0.227916	0.299282	0.866759	5.03092e-05	-1.02024	1.74719e-05	2280	2434	523	853	1808	2368	1025	580	cobalamin biosynthesis protein CobW	gTSS, 23 bp upstream of gene M744_RS12015
iTSS+2441807	CP006471	iTSS	+	2441807	1	0.97	1	C	90	M744_RS12015	cobW	155.188	456.192	-1.89012	2.11773e-05	2.46338	4.00011e-16	-0.352978	0.430565	150	153	10	10	354	457	117	53	cobalamin biosynthesis protein CobW	iTSS, 90 bp inside of gene M744_RS12015
iTSS+2442407	CP006471	iTSS	+	2442407	0.99	0.97	1	G	690	M744_RS12015	cobW	116.354	228.538	-0.367827	0.371214	-0.164793	0.70499	1.05325	0.0134808	202	162	27	43	52	109	411	150	cobalamin biosynthesis protein CobW	iTSS, 690 bp inside of gene M744_RS12015
iTSS-727722	CP006471	iTSS	-	727722	1	0.99	0.98	A	328	M744_RS03805	comE	1359.15	4376.04	2.44446	7.07899e-05	-1.33879	0.0399312	-1.36088	0.0757951	697	2077	1389	2407	196	347	391	310	competence protein ComE	iTSS, 328 bp inside of gene M744_RS03805
gTSS-728069	CP006471	gTSS	-	728069	0.99	0.92	0.95	A	19	M744_RS03805	comE	615.693	1738.05	1.86192	5.98953e-11	-1.57018	2.73066e-07	0.388535	0.314421	831	620	404	956	108	128	779	501	competence protein ComE	gTSS, 19 bp upstream of gene M744_RS03805
iTSS-1826797	CP006471	iTSS	-	1826797	1	0.7	0.57	C	1515	M744_RS09180	comM	534.007	677.98	0.00399464	0.988153	-0.397493	0.12247	-0.561268	0.0574682	1072	1220	247	313	388	452	683	389	magnesium chelatase	iTSS, 1515 bp inside of gene M744_RS09180
iTSS-1826875	CP006471	iTSS	-	1826875	0.99	0.99	0.43	G	1437	M744_RS09180	comM	370.456	598.312	-2.00506	8.14489e-12	0.278335	0.318681	0.555305	0.0749799	778	617	34	52	365	454	1076	427	magnesium chelatase	iTSS, 1437 bp inside of gene M744_RS09180
gTSS+319690	CP006471	gTSS	+	319690	1	1	0.99	G	512	M744_RS01695	cp12	65526.3	301072	6.89818	9.85398e-98	-0.00157341	0.997201	-0.171428	0.74409	3868	4060	109686	115921	1723	2109	1890	2321	hypothetical protein	gTSS, 512 bp upstream of gene M744_RS01695
gTSS+320094	CP006471	gTSS	+	320094	1	0.93	0.96	A	108	M744_RS01695	cp12	47760.3	218587	7.13968	3.28952e-218	-1.6266	1.28411e-11	1.18126	6.09441e-06	2518	2365	79635	84713	332	436	6056	2200	hypothetical protein	gTSS, 108 bp upstream of gene M744_RS01695
gTSS+320128	CP006471	gTSS	+	320128	1	0.8	0.62	G	74	M744_RS01695	cp12	497.994	3055.03	9.49891	7.40121e-09	1.15005	0.559055	3.4317	0.101009	8	2	1113	469	8	2	5	47	hypothetical protein	gTSS, 74 bp upstream of gene M744_RS01695
gTSS+320115	CP006471	gTSS	+	320115	1	0.5	0.61	A	87	M744_RS01695	cp12	453.61	2665.26	8.87276	4.75965e-11	0.253896	0.886464	3.05128	0.0728747	9	5	971	486	4	4	7	50	hypothetical protein	gTSS, 87 bp upstream of gene M744_RS01695
gTSS+319796	CP006471	gTSS	+	319796	1	0.82	0.97	A	406	M744_RS01695	cp12	382.869	2338.62	9.27263	8.47184e-06	1.30519	0.595637	2.26547	0.443913	1	8	852	376	4	7	0	20	hypothetical protein	gTSS, 406 bp upstream of gene M744_RS01695
iTSS+320303	CP006471	iTSS	+	320303	1	0.56	0.96	G	101	M744_RS01695	cp12	440.106	2242.55	7.6808	6.92859e-12	-0.378035	0.793596	1.44911	0.355429	14	17	817	661	8	3	9	35	hypothetical protein	iTSS, 101 bp inside of gene M744_RS01695
iTSS+320337	CP006471	iTSS	+	320337	1	0.6	0.96	C	135	M744_RS01695	cp12	412.852	1946.1	7.21058	1.81576e-21	0.277859	0.77839	1.12892	0.284129	22	18	709	693	13	10	17	33	hypothetical protein	iTSS, 135 bp inside of gene M744_RS01695
iTSS+320273	CP006471	iTSS	+	320273	1	0.8	0.96	C	71	M744_RS01695	cp12	343.184	1833.56	7.75603	1.22156e-05	-1.34261	0.539642	1.45035	0.578875	9	14	668	473	4	0	2	28	hypothetical protein	iTSS, 71 bp inside of gene M744_RS01695
gTSS-213857	CP006471	gTSS	-	213857	1	1	0.98	G	51	M744_RS01140	cp12	1216.97	1819.87	0.456204	0.0625627	0.327124	0.206444	-0.676105	0.0189476	1961	2271	480	1001	1115	1465	1150	669	hypothetical protein	gTSS, 51 bp upstream of gene M744_RS01140
gTSS+319841	CP006471	gTSS	+	319841	1	0.5	0.96	C	361	M744_RS01695	cp12	291.147	1773.18	9.46418	1.286e-06	1.012	0.675163	2.77423	0.294998	2	4	646	288	2	4	0	19	hypothetical protein	gTSS, 361 bp upstream of gene M744_RS01695
gTSS+319773	CP006471	gTSS	+	319773	1	0.5	0.55	T	429	M744_RS01695	cp12	281.112	1770.43	9.41061	4.62573e-06	2.00247	0.393386	2.32653	0.425088	1	5	645	245	8	3	0	14	hypothetical protein	gTSS, 429 bp upstream of gene M744_RS01695
gTSS+320055	CP006471	gTSS	+	320055	1	0.57	0.61	T	147	M744_RS01695	cp12	299.849	1663.38	10.506	3.43217e-12	2.99508	0.0752325	3.62474	0.0587604	1	2	606	385	8	3	3	16	hypothetical protein	gTSS, 147 bp upstream of gene M744_RS01695
iTSS+320403	CP006471	iTSS	+	320403	1	0.89	0.97	G	201	M744_RS01695	cp12	341.165	1594.76	8.18723	1.61514e-07	-0.165797	0.934694	1.37006	0.557617	4	13	581	601	5	2	1	20	hypothetical protein	iTSS, 201 bp inside of gene M744_RS01695
iTSS+320227	CP006471	iTSS	+	320227	1	0.6	0.96	T	25	M744_RS01695	cp12	281.259	1523.4	9.40449	2.59631e-11	0.770843	0.676056	3.51822	0.046404	2	4	555	374	2	3	4	30	hypothetical protein	iTSS, 25 bp inside of gene M744_RS01695
gTSS+319816	CP006471	gTSS	+	319816	1	0.51	0.96	C	386	M744_RS01695	cp12	259.987	1520.65	9.30321	9.22917e-05	-0.0804011	0.979155	2.33434	0.497212	1	5	554	295	0	3	0	14	hypothetical protein	gTSS, 386 bp upstream of gene M744_RS01695
gTSS+320079	CP006471	gTSS	+	320079	1	0.54	0.61	G	123	M744_RS01695	cp12	266.02	1495.95	8.32373	2.64301e-09	1.749	0.269513	1.45012	0.481372	6	6	545	322	11	8	1	15	hypothetical protein	gTSS, 123 bp upstream of gene M744_RS01695
gTSS+320156	CP006471	gTSS	+	320156	1	0.9	0.62	C	46	M744_RS01695	cp12	243.443	1473.99	9.19606	4.30604e-05	-1.47625	0.634204	3.23169	0.282303	0	6	537	241	1	0	2	25	hypothetical protein	gTSS, 46 bp upstream of gene M744_RS01695
gTSS+319868	CP006471	gTSS	+	319868	1	0.6	0.96	C	334	M744_RS01695	cp12	219.533	1254.4	7.92845	5.80999e-12	0.730368	0.613609	1.6592	0.300437	7	6	457	253	7	3	5	17	hypothetical protein	gTSS, 334 bp upstream of gene M744_RS01695
aTSS-320358	CP006471	aTSS	-	320358	0.94	0.93	0.93	G	156	M744_RS01695	cp12	244.415	1152.84	8.61934	3.43714e-44	-1.12557	0.409841	2.38107	0.00279202	466	406	0	8	331	420	407	224	hypothetical protein	aTSS, 156 bp downstream of forward gene M744_RS01695
gTSS+319993	CP006471	gTSS	+	319993	1	0.67	0.96	G	209	M744_RS01695	cp12	215.26	1144.61	7.66348	5.33462e-11	2.50987	0.0475048	1.45635	0.383096	10	5	417	275	28	11	5	17	hypothetical protein	gTSS, 209 bp upstream of gene M744_RS01695
gTSS+319968	CP006471	gTSS	+	319968	1	0.8	0.95	G	234	M744_RS01695	cp12	192.725	1133.63	9.86767	0.000735815	0.33366	0.930304	3.23167	0.431937	0	3	413	214	0	2	0	13	hypothetical protein	gTSS, 234 bp upstream of gene M744_RS01695
gTSS+320009	CP006471	gTSS	+	320009	1	0.63	0.61	G	193	M744_RS01695	cp12	224.475	1114.41	7.66812	4.61312e-11	0.60081	0.682669	0.421165	0.835612	8	8	406	356	4	8	1	10	hypothetical protein	gTSS, 193 bp upstream of gene M744_RS01695
gTSS+319903	CP006471	gTSS	+	319903	1	0.63	0.95	C	299	M744_RS01695	cp12	192.78	1108.92	8.11796	7.99188e-11	0.0350354	0.984315	2.22149	0.18274	4	6	404	218	2	3	4	20	hypothetical protein	gTSS, 299 bp upstream of gene M744_RS01695
iTSS+320381	CP006471	iTSS	+	320381	1	0.6	0.97	C	179	M744_RS01695	cp12	218.308	1073.24	8.1748	7.40611e-08	-2.43155	0.293009	1.48302	0.509935	4	7	391	357	0	1	1	14	hypothetical protein	iTSS, 179 bp inside of gene M744_RS01695
gTSS+319882	CP006471	gTSS	+	319882	1	0.51	0.96	C	320	M744_RS01695	cp12	177.842	1023.83	8.15367	1.66803e-09	0.54913	0.755033	2.08207	0.258037	3	6	373	201	5	1	4	16	hypothetical protein	gTSS, 320 bp upstream of gene M744_RS01695
gTSS+319829	CP006471	gTSS	+	319829	1	0.79	0.96	T	373	M744_RS01695	cp12	158.809	925.017	8.5832	1.68673e-07	-0.621396	0.792316	2.30783	0.306431	1	5	337	178	0	2	2	13	hypothetical protein	gTSS, 373 bp upstream of gene M744_RS01695
gTSS+319809	CP006471	gTSS	+	319809	1	0.61	0.96	C	393	M744_RS01695	cp12	152.31	922.272	7.77397	2.35703e-05	0.774622	0.732074	1.68735	0.534909	4	6	336	145	5	3	0	15	hypothetical protein	gTSS, 393 bp upstream of gene M744_RS01695
gTSS+320187	CP006471	gTSS	+	320187	1	0.53	0.61	T	15	M744_RS01695	cp12	142.467	837.181	9.42563	1.70416e-22	1.04008	0.478764	2.94352	0.0193401	2	1	305	156	1	2	6	9	hypothetical protein	gTSS, 15 bp upstream of gene M744_RS01695
iTSS+320358	CP006471	iTSS	+	320358	1	0.85	0.96	C	156	M744_RS01695	cp12	227.12	419.257	-4.78047	7.60153e-16	0.829312	0.00485057	0.0599018	0.902506	0	9	420	422	1	1	12	18	hypothetical protein	iTSS, 156 bp inside of gene M744_RS01695
gTSS-2204249	CP006471	gTSS	-	2204249	1	0.98	0.95	G	103	M744_RS10920	cpcB1	26168.5	83958.7	-5.98902	4.16392e-70	-5.41356	2.15751e-57	-0.386961	0.41502	155873	59051	332	504	1205	1201	65597	43902	phycocyanin subunit beta	gTSS, 103 bp upstream of gene M744_RS10920
gTSS-2204398	CP006471	gTSS	-	2204398	1	1	0.99	A	252	M744_RS10920	cpcB1	16352.1	46164.8	-1.97483	1.45944e-08	-4.71947	1.45288e-41	-0.281177	0.58129	85707	28847	2769	4475	983	1106	40590	23786	phycocyanin subunit beta	gTSS, 252 bp upstream of gene M744_RS10920
aTSS+2203841	CP006471	aTSS	+	2203841	1	1	1	A	305	M744_RS10920	cpcB1	939.727	3385.21	4.14447	3.03575e-54	1.10026	0.000108156	-0.530118	0.145952	238	407.5	1017	1862	284.5	390.5	213.5	104.5	phycocyanin subunit beta	aTSS, 305 bp downstream of reverse gene M744_RS10920
nTSS-2200672	CP006471	nTSS	-	2200672	1	0.81	0.97	A	281	M744_RS10895	cpcB2	5934.77	21834.8	4.94648	8.12255e-86	-2.69509	3.5897e-22	0.710464	0.0225012	1366	1244	7909	12010	88	107	2639	703	phycocyanin subunit beta	nTSS, 281 bp upstream of gene M744_RS10895
gTSS-2200531	CP006471	gTSS	-	2200531	1	0.95	0.88	G	140	M744_RS10895	cpcB2	5514.51	17132.7	-4.03599	1.82345e-12	-3.0114	2.66028e-07	0.725201	0.354926	19802	8974	212	202	778	945	15405	14386	phycocyanin subunit beta	gTSS, 140 bp upstream of gene M744_RS10895
aTSS+2200086	CP006471	aTSS	+	2200086	1	1	1	A	305	M744_RS10895	cpcB2	939.727	3385.21	4.14447	3.03575e-54	1.10026	0.000108156	-0.530118	0.145952	238	407.5	1017	1862	284.5	390.5	213.5	104.5	phycocyanin subunit beta	aTSS, 305 bp downstream of reverse gene M744_RS10895
gTSS-2200930	CP006471	gTSS	-	2200930	1	0.87	0.88	A	539	M744_RS10895	cpcB2	563.473	756.108	0.450822	0.0703777	0.513087	0.0427228	0.0355337	0.934667	868	860	229	357	598	580	789	438	phycocyanin subunit beta	gTSS, 539 bp upstream of gene M744_RS10895
aTSS+2202744	CP006471	aTSS	+	2202744	0.89	0.89	1	A	232	M744_RS10910	cpcC1	447.188	587.651	-0.635097	0.0106806	-0.424122	0.0945457	-0.149199	0.676831	1091	919	133	185	299	432	897	404	phycobilisome linker protein	aTSS, 232 bp downstream of reverse gene M744_RS10910
aTSS+2202168	CP006471	aTSS	+	2202168	0.9	0.81	1	A	808	M744_RS10910	cpcC1	299.697	374.337	-0.381135	0.219533	0.326499	0.301257	0.248726	0.551242	416	637	75	127	269	375	655	262	phycobilisome linker protein	aTSS, 808 bp downstream of reverse gene M744_RS10910
aTSS+2201556	CP006471	aTSS	+	2201556	1	0.97	1	G	551	M744_RS10905	cpcC2	227.77	437.481	0.0513472	0.877063	1.25061	2.36293e-05	-0.268097	0.531125	305	337	73	89	346	390	302	99	phycobilisome rod linker polypeptide	aTSS, 551 bp downstream of reverse gene M744_RS10905
gTSS-2202691	CP006471	gTSS	-	2202691	0.53	0.67	0.59	A	584	M744_RS10905	cpcC2	165.555	278.678	-0.296049	0.393599	-1.65861	1.61656e-06	0.450793	0.277154	419	281	56	85	44	64	431	234	phycobilisome rod linker polypeptide	gTSS, 584 bp upstream of gene M744_RS10905
gTSS-2202902	CP006471	gTSS	-	2202902	1	0.61	0.59	G	795	M744_RS10905	cpcC2	124.061	181.021	-0.84995	0.021652	-1.15823	0.00147358	-0.248569	0.617019	318	325	36	52	60	80	206	152	phycobilisome rod linker polypeptide	gTSS, 795 bp upstream of gene M744_RS10905
gTSS-2201173	CP006471	gTSS	-	2201173	1	0.86	0.81	C	27	M744_RS10900	cpcD	235.491	611.967	-4.35385	1.33923e-14	1.5436	9.98263e-08	-0.455789	0.236326	348	393	3	6	484	558	224	143	phycobilisome linker polypeptide	gTSS, 27 bp upstream of gene M744_RS10900
gTSS-2201641	CP006471	gTSS	-	2201641	0.65	0.95	0.7	A	495	M744_RS10900	cpcD	180.287	509.01	-4.79565	1.67724e-14	-3.10349	1.45484e-10	-0.0192689	0.979399	945	302	5	6	37	32	465	342	phycobilisome linker polypeptide	gTSS, 495 bp upstream of gene M744_RS10900
aTSS+2201009	CP006471	aTSS	+	2201009	1	0.9	1	A	137	M744_RS10900	cpcD	93.0342	185.165	1.37959	0.000827362	-2.16225	1.99605e-05	1.24317	0.00888718	118	105	56	88	12	12	333	82	phycobilisome linker polypeptide	aTSS, 137 bp downstream of reverse gene M744_RS10900
aTSS+2199081	CP006471	aTSS	+	2199081	1	0.96	1	T	155	M744_RS10885	cpcE	613.054	1721.95	-1.2743	1.81377e-06	1.80613	1.63215e-13	-0.664447	0.0269988	742	895	59	111	1087	1725	516	228	phycocyanobilin lyase	aTSS, 155 bp downstream of reverse gene M744_RS10885
aTSS+2197791	CP006471	aTSS	+	2197791	1	0.98	1	A	617	M744_RS10880	cpcF	284.992	349.381	0.0307327	0.918231	0.493647	0.0760893	0.339023	0.337866	404	493	98	126	264	350	576	246	phycobilisome maturation protein	aTSS, 617 bp downstream of reverse gene M744_RS10880
gTSS+1164133	CP006471	gTSS	+	1164133	1	0.96	1	A	40	M744_RS05995	cpcG	4781.71	11172.4	-3.79447	2.2989e-47	-2.3553	2.55462e-19	-0.241329	0.520634	20742	12748	221	383	1393	1778	11626	7433	phycobilisome rod-core linker polypeptide CpcG	gTSS, 40 bp upstream of gene M744_RS05995
aTSS-1164126	CP006471	aTSS	-	1164126	1	0.97	0.85	A	47	M744_RS05995	cpcG	113.962	167.864	-1.93218	1.07793e-06	-0.179428	0.641093	-0.558336	0.191472	288	309	14	25	102	156	186	98	phycobilisome rod-core linker polypeptide CpcG	aTSS, 47 bp upstream of forward gene M744_RS05995
gTSS+2469451	CP006471	gTSS	+	2469451	1	0.99	1	G	21	M744_RS12150	cpcT	824.291	1358.59	-2.90717	1.49087e-24	0.353585	0.201147	-0.0816585	0.847404	2181	1454	47	73	910	1361	1533	845	chorismate-binding protein	gTSS, 21 bp upstream of gene M744_RS12150
aTSS-2062945	CP006471	aTSS	-	2062945	0.96	0.91	0.88	A	588	M744_RS10300	cpmA	3102.98	6686.78	1.89288	1.25665e-23	-0.593749	0.00309122	0.774062	0.000429397	3284	3191	2304	3678	949	1123	5565	2431	1-(5-phosphoribosyl)-5-amino-4-imidazole-carboxylate carboxylase	aTSS, 588 bp downstream of forward gene M744_RS10300
gTSS+1536210	CP006471	gTSS	+	1536210	1	0.99	1	A	175	M744_RS07850	cpx, katG	4594.33	11975.8	3.25631	1.58771e-32	-4.68117	9.63601e-49	2.12738	7.0868e-13	2789	1755	4363	6325	43	42	11850	3475	catalase-peroxidase	gTSS, 175 bp upstream of gene M744_RS07850
aTSS-1537523	CP006471	aTSS	-	1537523	1	0.85	0.81	A	1138	M744_RS07850	cpx, katG	634.853	1113.77	-1.21678	1.04592e-06	-1.02299	3.61005e-05	0.394808	0.199871	1609	1295	110	204	316	374	2003	797	catalase-peroxidase	aTSS, 1138 bp downstream of forward gene M744_RS07850
iTSS+1537044	CP006471	iTSS	+	1537044	0.96	0.98	1	G	659	M744_RS07850	cpx, katG	195.859	383.479	-1.66014	4.82223e-07	-1.75918	2.19015e-08	0.493667	0.183398	549	410	30	45	62	75	625	322	catalase-peroxidase	iTSS, 659 bp inside of gene M744_RS07850
gTSS+2495810	CP006471	gTSS	+	2495810	1	1	1	T	84	M744_RS12265	crtE	1590.85	4854.4	-3.54211	2.95982e-39	1.96323	3.40893e-18	-0.695766	0.0101268	2249	1952	32	58	3165	4863	1144	646	farnesyl-diphosphate synthase	gTSS, 84 bp upstream of gene M744_RS12265
gTSS+2495275	CP006471	gTSS	+	2495275	0.94	0.88	1	A	619	M744_RS12265	crtE	225.513	562.004	-3.72279	4.63602e-15	1.45836	1.28937e-07	-0.617275	0.0760925	388	357	5	9	431	563	218	120	farnesyl-diphosphate synthase	gTSS, 619 bp upstream of gene M744_RS12265
aTSS-2496794	CP006471	aTSS	-	2496794	1	0.97	0.78	G	900	M744_RS12265	crtE	131.324	230.592	-2.57618	9.93132e-09	0.520812	0.146655	-0.0569328	0.924642	271	276	7	16	153	231	300	97	farnesyl-diphosphate synthase	aTSS, 900 bp downstream of forward gene M744_RS12265
aTSS+749531	CP006471	aTSS	+	749531	1	0.99	1	G	671	M744_RS03910	crtR, bhy	761.366	2390.73	3.63015	2.73394e-44	-0.0327189	0.921643	0.741469	0.0218482	402	301	844	1315	156	175	686	210	beta-carotene hydroxylase	aTSS, 671 bp downstream of reverse gene M744_RS03910
gTSS-750332	CP006471	gTSS	-	750332	0.94	0.93	0.74	A	130	M744_RS03910	crtR, bhy	881.108	1467.23	-1.5719	2.26343e-11	-2.29922	1.47452e-22	0.0724373	0.847404	2648	2382	168	250	184	319	2508	1232	beta-carotene hydroxylase	gTSS, 130 bp upstream of gene M744_RS03910
gTSS-750228	CP006471	gTSS	-	750228	1	0.96	0.79	G	26	M744_RS03910	crtR, bhy	619.26	1409.5	-3.8319	1.73503e-29	0.987064	0.000258985	-0.813297	0.0100971	1443	1086	17	27	1028	1412	575	388	beta-carotene hydroxylase	gTSS, 26 bp upstream of gene M744_RS03910
iTSS-749338	CP006471	iTSS	-	749338	1	0.99	0.96	A	864	M744_RS03910	crtR, bhy	127.095	336.272	-0.110429	0.837677	-2.61671	8.54383e-07	-1.85442	0.00148945	172	619	74	107	26	37	73	67	beta-carotene hydroxylase	iTSS, 864 bp inside of gene M744_RS03910
gTSS-454699	CP006471	gTSS	-	454699	0.93	0.9	0.54	G	660	M744_RS02390	cscK	270.045	499.963	1.46057	2.95541e-08	0.110295	0.726786	0.601556	0.0634524	314	316	159	275	144	186	505	197	fructokinase	gTSS, 660 bp upstream of gene M744_RS02390
gTSS-454678	CP006471	gTSS	-	454678	0.51	0.8	0.41	G	639	M744_RS02390	cscK	147.826	222.534	-1.12144	0.0028207	0.476841	0.185498	-0.223587	0.655861	250	337	33	32	176	220	210	132	fructokinase	gTSS, 639 bp upstream of gene M744_RS02390
iTSS+877305	CP006471	iTSS	+	877305	1	0.99	1	G	1403	M744_RS04525	ctaA	1274.13	1862.26	0.099404	0.72409	-0.658979	0.016425	-0.458884	0.174108	2055	3428	594	854	682	1019	1895	930	copper-transporting ATPase SynA	iTSS, 1403 bp inside of gene M744_RS04525
gTSS+875881	CP006471	gTSS	+	875881	1	0.77	1	A	21	M744_RS04525	ctaA	384.311	1099.92	2.33883	5.96373e-15	0.412711	0.215438	-0.165165	0.730983	353	334	283	605	146	309	265	156	copper-transporting ATPase SynA	gTSS, 21 bp upstream of gene M744_RS04525
gTSS-580210	CP006471	gTSS	-	580210	0.99	0.96	0.99	A	21	M744_RS03035	ctaC	9812.53	37489.3	4.56172	1.23388e-102	-1.03733	3.99046e-06	0.723593	0.0045871	2404	3015	13658	17495	600	672	4662	1889	cytochrome c oxidase subunit II	gTSS, 21 bp upstream of gene M744_RS03035
aTSS+579551	CP006471	aTSS	+	579551	1	0.97	1	A	638	M744_RS03035	ctaC	220.017	697.194	4.45244	1.02232e-43	1.55342	8.90769e-06	1.70193	6.34664e-06	57	55	254	347	67	93	216	62	cytochrome c oxidase subunit II	aTSS, 638 bp downstream of reverse gene M744_RS03035
aTSS+579205	CP006471	aTSS	+	579205	0.71	0.87	1	G	23	M744_RS03030	ctaD	172.274	259.981	0.349544	0.26718	-0.367847	0.263129	-0.541997	0.15731	363	320	76	143	125	129	233	104	cytochrome c oxidase subunit I	aTSS, 23 bp upstream of reverse gene M744_RS03030
gTSS+865648	CP006471	gTSS	+	865648	1	0.94	1	A	416	M744_RS04460	ctpA	2632.31	7950.32	2.71045	1.728e-24	-1.22323	1.2113e-05	0.297971	0.430291	1576	2649	2561	4373	336	555	2765	1070	peptidase S41	gTSS, 416 bp upstream of gene M744_RS04460
gTSS+865761	CP006471	gTSS	+	865761	0.92	0.7	1	G	303	M744_RS04460	ctpA	715.877	2138.24	3.02007	4.87892e-45	-0.648944	0.00731292	0.248017	0.425088	508	460	779	1161	128	172	577	252	peptidase S41	gTSS, 303 bp upstream of gene M744_RS04460
gTSS+865570	CP006471	gTSS	+	865570	1	0.99	0.99	A	494	M744_RS04460	ctpA	273.423	382.448	0.00769186	0.981771	-1.03745	0.000709329	-0.546091	0.142201	568	704	113	209	117	187	356	232	peptidase S41	gTSS, 494 bp upstream of gene M744_RS04460
gTSS+866036	CP006471	gTSS	+	866036	0.95	0.96	1	A	28	M744_RS04460	ctpA	117.6	354.031	-3.64977	1.55095e-08	1.83098	3.15128e-08	-1.77964	1.74719e-05	180	173	2	5	280	326	49	24	peptidase S41	gTSS, 28 bp upstream of gene M744_RS04460
gTSS+865951	CP006471	gTSS	+	865951	0.99	0.97	1	G	113	M744_RS04460	ctpA	191.859	296.445	0.6429	0.0365763	0.0914157	0.797923	-0.605008	0.112457	291	370	108	145	171	166	213	98	peptidase S41	gTSS, 113 bp upstream of gene M744_RS04460
gTSS+865743	CP006471	gTSS	+	865743	0.81	0.69	0.99	G	321	M744_RS04460	ctpA	180.21	282.25	-1.26851	0.00012782	-0.467824	0.145609	0.308653	0.45281	436	354	29	53	112	167	446	237	peptidase S41	gTSS, 321 bp upstream of gene M744_RS04460
gTSS+66315	CP006471	gTSS	+	66315	0.99	0.98	0.99	A	139	M744_RS00360	ctpB	2748.9	4604.67	-1.7736	1.57003e-14	-1.26344	6.69446e-08	0.267186	0.399928	8360	5608	413	592	1260	1554	8281	3764	peptidase S41	gTSS, 139 bp upstream of gene M744_RS00360
gTSS+66418	CP006471	gTSS	+	66418	0.97	0.95	1	A	36	M744_RS00360	ctpB	392.984	829.531	-1.76178	1.17744e-06	0.933821	0.00791073	-0.834817	0.045899	656	884	46	66	603	831	260	275	peptidase S41	gTSS, 36 bp upstream of gene M744_RS00360
aTSS+1338945	CP006471	aTSS	+	1338945	1	1	1	A	197	M744_RS06875	cumB	337.21	518.241	-0.940972	0.000365491	-1.62332	6.64644e-10	0.0889497	0.825206	880	836	80	144	129	139	932	393	tRNA-specific adenosine deaminase	aTSS, 197 bp downstream of reverse gene M744_RS06875
iTSS-1338813	CP006471	iTSS	-	1338813	0.88	0.87	0.85	A	329	M744_RS06875	cumB	164.85	275.105	-0.542151	0.0909292	-0.67926	0.0305101	0.67591	0.0534805	305	319	39	68	83	106	476	231	tRNA-specific adenosine deaminase	iTSS, 329 bp inside of gene M744_RS06875
aTSS+2599255	CP006471	aTSS	+	2599255	1	1	1	G	524	M744_RS12870	cya2	1065.33	2868.38	2.82963	1.17685e-34	-0.276496	0.295328	0.958548	0.000378044	724	724	1045	1487	293	278	1527	563	adenylate/guanylate cyclase domain-containing protein	aTSS, 524 bp downstream of reverse gene M744_RS12870
aTSS-990113	CP006471	aTSS	-	990113	0.95	0.94	0.75	A	535	M744_RS05155	cya2	437.471	989.773	-1.23975	1.86234e-05	-1.19402	2.84843e-05	0.950349	0.00250873	831	875	79	97	126	243	1780	665	adenylate/guanylate cyclase domain-containing protein	aTSS, 535 bp downstream of forward gene M744_RS05155
gTSS+1428984	CP006471	gTSS	+	1428984	1	0.84	1	A	19	M744_RS07315	cydA	105.304	191.224	0.0234329	0.961403	-1.1758	0.0112047	-1.48762	0.0042402	199	352	57	81	40	81	63	62	cytochrome ubiquinol oxidase subunit I	gTSS, 19 bp upstream of gene M744_RS07315
gTSS+1079087	CP006471	gTSS	+	1079087	1	1	1	G	211	M744_RS05630	cynS	174.762	320.36	-1.02744	0.0022742	-1.65517	7.15837e-07	0.147334	0.764458	438	447	41	67	56	81	383	269	cyanate hydratase	gTSS, 211 bp upstream of gene M744_RS05630
gTSS+1515223	CP006471	gTSS	+	1515223	1	0.95	1	G	385	M744_RS07735	cysA	1961.39	7586.71	5.53079	6.28094e-119	-1.30195	5.13924e-06	0.688996	0.0223449	312	277	2603	4173	63	51	526	183	sulfate ABC transporter ATP-binding protein	gTSS, 385 bp upstream of gene M744_RS07735
gTSS+1515521	CP006471	gTSS	+	1515521	0.99	0.99	1	A	87	M744_RS07735	cysA	1259.83	2915.83	-0.216878	0.499658	1.36028	1.03043e-05	-2.72544	4.6286e-17	2543	1530	297	592	2162	2921	218	181	sulfate ABC transporter ATP-binding protein	gTSS, 87 bp upstream of gene M744_RS07735
gTSS+1515331	CP006471	gTSS	+	1515331	0.94	0.95	1	A	277	M744_RS07735	cysA	926.831	1829.58	-0.415152	0.109421	1.09096	1.55872e-05	-0.293781	0.39114	1712	1210	190	363	1447	1538	1157	542	sulfate ABC transporter ATP-binding protein	gTSS, 277 bp upstream of gene M744_RS07735
gTSS-2319874	CP006471	gTSS	-	2319874	1	1	0.98	G	28	M744_RS11455	cysC	2069.36	7263.95	-1.73824	3.65796e-13	3.41408	3.64482e-58	-0.624313	0.0176429	1328	1101	62	121	5745	6747	766	358	adenylyl-sulfate kinase	gTSS, 28 bp upstream of gene M744_RS11455
gTSS-2320155	CP006471	gTSS	-	2320155	1	0.99	0.97	A	309	M744_RS11455	cysC	302.018	1236.27	6.62297	5.31059e-75	-1.83914	0.013263	0.874849	0.0956019	24	20	404	680	1	5	50	11	adenylyl-sulfate kinase	gTSS, 309 bp upstream of gene M744_RS11455
gTSS-772286	CP006471	gTSS	-	772286	1	0.96	0.97	A	23	M744_RS04010	cysE	591.896	947.203	0.700334	0.0127803	-0.0419966	0.900958	-0.666166	0.0520279	796	1273	318	521	379	609	583	322	serine acetyltransferase	gTSS, 23 bp upstream of gene M744_RS04010
aTSS+771613	CP006471	aTSS	+	771613	0.99	0.98	1	G	650	M744_RS04010	cysE	317.296	424.248	-0.760611	0.0185475	-0.00588622	0.9874	-0.318555	0.461157	768	618	66	142	254	425	427	308	serine acetyltransferase	aTSS, 650 bp downstream of reverse gene M744_RS04010
iTSS-771834	CP006471	iTSS	-	771834	1	1	0.88	A	429	M744_RS04010	cysE	282.682	336.339	0.00818411	0.979475	-0.181381	0.566962	0.190609	0.635973	507	533	82	185	186	261	595	261	serine acetyltransferase	iTSS, 429 bp inside of gene M744_RS04010
gTSS-397431	CP006471	gTSS	-	397431	1	0.97	0.93	C	22	M744_RS02110	cysM	555.195	1111.03	0.0650548	0.805911	1.2126	4.29953e-07	-0.539344	0.069139	753	871	176	241	731	1113	512	270	cysteine synthase A	gTSS, 22 bp upstream of gene M744_RS02110
gTSS-397533	CP006471	gTSS	-	397533	0.81	0.83	0.75	G	124	M744_RS02110	cysM	634.258	890.815	-0.146824	0.63169	-0.613553	0.0418054	0.343823	0.376825	1477	974	243	293	411	348	1424	748	cysteine synthase A	gTSS, 124 bp upstream of gene M744_RS02110
gTSS+395250	CP006471	gTSS	+	395250	0.99	0.98	1	G	17	M744_RS02100	cysQ, amtA	687.45	1987.48	-0.984553	0.000469075	2.59566	1.1792e-24	0.0650127	0.88003	675	508	71	73	1485	1991	654	255	3'(2'),5'-bisphosphate nucleotidase CysQ	gTSS, 17 bp upstream of gene M744_RS02100
aTSS-1531347	CP006471	aTSS	-	1531347	1	0.99	0.95	A	128	M744_RS07820	cysS	909.415	3103.41	3.69256	2.91016e-62	0.159225	0.554189	0.119329	0.742984	433	401	994	1707	215	233	475	188	cysteine--tRNA ligase	aTSS, 128 bp downstream of forward gene M744_RS07820
gTSS+1531198	CP006471	gTSS	+	1531198	1	0.99	1	G	21	M744_RS07820	cysS	219.019	478.153	-0.997257	0.00279296	1.19608	7.73904e-05	-0.333085	0.428417	388	317	43	42	312	479	251	138	cysteine--tRNA ligase	gTSS, 21 bp upstream of gene M744_RS07820
gTSS-1514277	CP006471	gTSS	-	1514277	0.76	0.7	0.61	G	14	M744_RS07725	cysT	461.948	904.398	-1.96952	5.07428e-12	1.3721	1.24226e-08	0.590944	0.0427887	703	574	35	45	698	906	937	436	sulfate ABC transporter permease	gTSS, 14 bp upstream of gene M744_RS07725
aTSS+1514190	CP006471	aTSS	+	1514190	1	0.76	1	A	73	M744_RS07725	cysT	514.544	705.428	0.0291764	0.913193	-0.68311	0.00699652	-0.38867	0.217314	1070	1160	257	292	316	353	835	384	sulfate ABC transporter permease	aTSS, 73 bp downstream of reverse gene M744_RS07725
gTSS-1514627	CP006471	gTSS	-	1514627	0.97	0.93	0.9	A	364	M744_RS07725	cysT	294.811	478.147	1.15504	2.33894e-05	0.13483	0.675039	0.619248	0.062787	315	429	152	263	176	220	570	253	sulfate ABC transporter permease	gTSS, 364 bp upstream of gene M744_RS07725
gTSS-1514287	CP006471	gTSS	-	1514287	1	1	0.3	T	24	M744_RS07725	cysT	126.494	456.192	-5.10343	0.000489728	3.55546	2.20058e-20	-1.16092	0.0316208	78	63	1	0	348	457	19	22	sulfate ABC transporter permease	gTSS, 24 bp upstream of gene M744_RS07725
gTSS-1512595	CP006471	gTSS	-	1512595	0.94	0.97	0.97	A	131	M744_RS07710	cysW	507.268	1021.19	-1.60023	6.02786e-08	1.20876	1.07323e-05	0.0362496	0.940625	820	785	71	54	779	1023	786	381	sulfate ABC transporter permease	gTSS, 131 bp upstream of gene M744_RS07710
gTSS-1512951	CP006471	gTSS	-	1512951	0.99	0.99	0.95	G	487	M744_RS07710	cysW	311.403	618.904	-0.359158	0.195768	1.37542	4.11432e-08	0.0912135	0.823685	446	401	63	101	450	620	427	211	sulfate ABC transporter permease	gTSS, 487 bp upstream of gene M744_RS07710
gTSS-1257297	CP006471	gTSS	-	1257297	1	1	0.98	G	356	M744_RS06475	dacB, pbp	2674.09	5901.38	1.08718	0.0663712	-0.336972	0.616797	-1.50698	0.033372	3193	6058	1730	3246	1431	2161	896	1064	D-alanyl-D-alanine carboxypeptidase/D-alanyl-D-alanine-endopeptidase	gTSS, 356 bp upstream of gene M744_RS06475
iTSS-1255881	CP006471	iTSS	-	1255881	1	1	1	G	1060	M744_RS06475	dacB, pbp	362.464	634.062	1.01909	0.000104056	-0.723458	0.00962847	0.306241	0.39274	472	628	231	316	148	174	707	287	D-alanyl-D-alanine carboxypeptidase/D-alanyl-D-alanine-endopeptidase	iTSS, 1060 bp inside of gene M744_RS06475
aTSS+1256936	CP006471	aTSS	+	1256936	1	0.97	1	A	5	M744_RS06475	dacB, pbp	180.838	246.331	0.120364	0.725347	-0.592307	0.0780942	0.173809	0.714421	383	308	76	109	89	135	443	145	D-alanyl-D-alanine carboxypeptidase/D-alanyl-D-alanine-endopeptidase	aTSS, 5 bp downstream of reverse gene M744_RS06475
gTSS-1257758	CP006471	gTSS	-	1257758	1	0.99	0.9	A	817	M744_RS06475	dacB, pbp	123.667	244.002	-5.17747	2.74482e-14	-1.5764	6.92393e-06	-0.460977	0.291909	453	422	2	4	74	66	310	144	D-alanyl-D-alanine carboxypeptidase/D-alanyl-D-alanine-endopeptidase	gTSS, 817 bp upstream of gene M744_RS06475
aTSS+1256091	CP006471	aTSS	+	1256091	1	0.99	1	A	850	M744_RS06475	dacB, pbp	155.487	185.441	0.26514	0.425109	0.072552	0.845007	0.105917	0.831086	256	276	58	102	130	139	306	116	D-alanyl-D-alanine carboxypeptidase/D-alanyl-D-alanine-endopeptidase	aTSS, 850 bp downstream of reverse gene M744_RS06475
aTSS-1350036	CP006471	aTSS	-	1350036	1	0.95	0.85	A	325	M744_RS06925	dapA	1327.46	1581.97	-0.114908	0.630525	-0.607451	0.00912296	0.0457998	0.904792	2602	2835	423	853	737	1000	2845	1221	4-hydroxy-tetrahydrodipicolinate synthase	aTSS, 325 bp downstream of forward gene M744_RS06925
gTSS+1349329	CP006471	gTSS	+	1349329	0.94	0.96	1	C	382	M744_RS06925	dapA	134.037	256.546	-2.73002	2.51253e-08	1.00937	0.00460815	0.207814	0.692374	246	214	8	9	193	257	317	91	4-hydroxy-tetrahydrodipicolinate synthase	gTSS, 382 bp upstream of gene M744_RS06925
gTSS+1048167	CP006471	gTSS	+	1048167	0.88	0.88	1	A	24	M744_RS05460	dapB	547.238	992.55	-1.82597	2.67753e-11	0.690596	0.00848495	-0.53835	0.0895314	1223	1032	76	77	785	977	677	391	4-hydroxy-tetrahydrodipicolinate reductase	gTSS, 24 bp upstream of gene M744_RS05460
aTSS-1048757	CP006471	aTSS	-	1048757	0.96	0.94	0.95	A	566	M744_RS05460	dapB	135.03	246.563	-2.31902	3.65007e-07	0.0655317	0.888645	-0.281642	0.61653	277	375	10	23	96	247	269	118	4-hydroxy-tetrahydrodipicolinate reductase	aTSS, 566 bp downstream of forward gene M744_RS05460
gTSS-1262512	CP006471	gTSS	-	1262512	1	0.97	0.98	G	20	M744_RS06510	dapF	673.24	1762.57	-2.70676	2.68338e-21	1.73141	8.15873e-14	-0.243407	0.459985	1044	829	28	43	1394	1603	776	356	diaminopimelate epimerase	gTSS, 20 bp upstream of gene M744_RS06510
gTSS-2415677	CP006471	gTSS	-	2415677	0.99	0.83	0.99	G	27	M744_RS11890	dapL1	1917.42	6061.26	-4.37831	5.98678e-40	2.48444	4.60362e-22	-1.04729	0.000456598	2177	1801	26	20	4725	6072	753	526	LL-diaminopimelate aminotransferase	gTSS, 27 bp upstream of gene M744_RS11890
gTSS-2415825	CP006471	gTSS	-	2415825	0.98	0.91	0.92	G	175	M744_RS11890	dapL1	420.295	752.315	-3.17107	2.60573e-22	0.425898	0.13256	-0.510599	0.13064	1101	869	17	38	595	680	587	356	LL-diaminopimelate aminotransferase	gTSS, 175 bp upstream of gene M744_RS11890
aTSS+2415186	CP006471	aTSS	+	2415186	1	0.98	1	G	464	M744_RS11890	dapL1	302.281	457.301	-3.34609	6.53363e-22	0.0968977	0.751589	-0.378223	0.269611	849	674	15	22	341	450	582	260	LL-diaminopimelate aminotransferase	aTSS, 464 bp downstream of reverse gene M744_RS11890
gTSS-1291824	CP006471	gTSS	-	1291824	1	1	0.99	G	190	M744_RS06650	dcd	458.155	590.144	0.580029	0.0218522	0.494967	0.0567825	0.201796	0.571816	591	748	215	273	409	505	776	337	deoxycytidine triphosphate deaminase	gTSS, 190 bp upstream of gene M744_RS06650
aTSS+1291269	CP006471	aTSS	+	1291269	0.95	0.93	1	G	365	M744_RS06650	dcd	222.818	326.959	-1.14275	0.000131045	-0.753372	0.00928871	0.228228	0.561348	481	544	42	74	120	177	588	271	deoxycytidine triphosphate deaminase	aTSS, 365 bp downstream of reverse gene M744_RS06650
aTSS-1559868	CP006471	aTSS	-	1559868	1	0.98	0.94	G	8	M744_RS07950	dcoH	901.735	2959.76	-1.7701	0.0060682	2.90563	5.05608e-06	-1.12742	0.162234	706	737	41	64	2285	2965	500	65	4a-hydroxytetrahydrobiopterin dehydratase	aTSS, 8 bp downstream of forward gene M744_RS07950
gTSS+1559250	CP006471	gTSS	+	1559250	0.69	0.59	1	C	203	M744_RS07950	dcoH	718.484	1571.64	-0.123732	0.714574	1.48108	2.55174e-06	0.259089	0.566337	1059	739	185	213	1243	1144	765	623	4a-hydroxytetrahydrobiopterin dehydratase	gTSS, 203 bp upstream of gene M744_RS07950
gTSS+1559429	CP006471	gTSS	+	1559429	0.98	0.98	1	A	24	M744_RS07950	dcoH	1016.59	1480.61	-4.16271	2.16849e-47	-0.0302114	0.914773	0.0745132	0.845688	2378	2489	28	39	1171	1101	2589	1119	4a-hydroxytetrahydrobiopterin dehydratase	gTSS, 24 bp upstream of gene M744_RS07950
gTSS+1559145	CP006471	gTSS	+	1559145	1	0.6	0.61	T	308	M744_RS07950	dcoH	209.215	686.214	2.85559	0.00608224	0.151242	0.904568	1.7465	0.192348	100	143	250	147	73	54	104	323	4a-hydroxytetrahydrobiopterin dehydratase	gTSS, 308 bp upstream of gene M744_RS07950
gTSS+1559285	CP006471	gTSS	+	1559285	1	0.86	1	A	168	M744_RS07950	dcoH	152.781	521.523	3.68481	0.0165311	0.83374	0.639817	2.97435	0.12282	46	50	190	81	48	32	20	334	4a-hydroxytetrahydrobiopterin dehydratase	gTSS, 168 bp upstream of gene M744_RS07950
gTSS+1558642	CP006471	gTSS	+	1558642	0.55	0.68	1	A	811	M744_RS07950	dcoH	175.518	242.386	-0.920055	0.00448344	-0.184187	0.591438	-0.439434	0.262834	450.5	373.5	35.5	75.5	155.5	196	287	142	4a-hydroxytetrahydrobiopterin dehydratase	gTSS, 811 bp upstream of gene M744_RS07950
aTSS+2448817	CP006471	aTSS	+	2448817	1	0.97	1	A	1227	M744_RS12045	ddpA	856.021	2465.27	3.3187	5.93434e-50	1.35454	5.93534e-09	-0.580637	0.046404	397	494	855	1356	459	653	300	130	peptide ABC transporter substrate-binding protein	aTSS, 1227 bp downstream of reverse gene M744_RS12045
gTSS-2450044	CP006471	gTSS	-	2450044	1	0.87	0.95	A	0	M744_RS12045	ddpA	718.569	1388.54	-2.7712	1.06095e-22	0.981267	8.3019e-05	-0.0407002	0.92636	1528	1071	34	61	1095	1391	1213	581	peptide ABC transporter substrate-binding protein	gTSS, 0 bp upstream of gene M744_RS12045
gTSS+497190	CP006471	gTSS	+	497190	1	1	1	A	1	M744_RS02630	degT	523.291	1354.6	-4.11301	4.65681e-21	1.41083	1.10996e-05	0.212005	0.652552	1027	563	7	16	734	1357	828	450	pleiotropic regulatory protein	gTSS, 1 bp upstream of gene M744_RS02630
gTSS+497074	CP006471	gTSS	+	497074	1	0.95	1	A	117	M744_RS02630	degT	111.633	299.978	1.14586	0.0383705	-1.46784	0.0126881	-1.15562	0.0958123	91	318	69	165	31	41	46	64	pleiotropic regulatory protein	gTSS, 117 bp upstream of gene M744_RS02630
gTSS-2272864	CP006471	gTSS	-	2272864	0.82	0.7	0.78	G	587	M744_RS11240	deoC	2491.6	3279.6	0.297459	0.254596	0.164566	0.569248	-1.13163	7.71318e-05	3632	6037	1171	1773	2368	2879	2058	1047	2-deoxyribose-5-phosphate aldolase	gTSS, 587 bp upstream of gene M744_RS11240
gTSS+623972	CP006471	gTSS	+	623972	1	0.94	1	G	280	M744_RS03275	desC, des9	333.748	859.14	2.7939	1.53194e-14	2.19818	3.25221e-09	-0.381524	0.479915	139	231	313	294	328	505	92	89	acyl-CoA desaturase	gTSS, 280 bp upstream of gene M744_RS03275
gTSS+624121	CP006471	gTSS	+	624121	0.79	0.79	1	A	131	M744_RS03275	desC, des9	295.176	781.615	-2.7939	7.84364e-12	1.31109	0.000116587	-0.628932	0.144138	488	531	21	14	463	783	234	193	acyl-CoA desaturase	gTSS, 131 bp upstream of gene M744_RS03275
gTSS-1387470	CP006471	gTSS	-	1387470	1	0.97	1	A	29	M744_RS07105	dfa1	5832.46	12128.6	-0.936695	0.000195919	-1.68082	3.52837e-11	-0.7838	0.00841416	13343	22326	1960	2595	2418	2972	10105	4705	diflavin flavoprotein A	gTSS, 29 bp upstream of gene M744_RS07105
iTSS-1386826	CP006471	iTSS	-	1386826	1	0.99	0.99	C	615	M744_RS07105	dfa1	2005.7	2557.08	-0.323949	0.105662	-0.53824	0.00797534	-0.363289	0.143025	4376	4707	723	1069	1325	1711	3529	1560	diflavin flavoprotein A	iTSS, 615 bp inside of gene M744_RS07105
iTSS-1386710	CP006471	iTSS	-	1386710	1	0.97	0.68	G	731	M744_RS07105	dfa1	247.772	310.169	0.145694	0.62332	-0.666391	0.0218428	0.0255667	0.9593	467	507	113	151	148	146	455	239	diflavin flavoprotein A	iTSS, 731 bp inside of gene M744_RS07105
aTSS+1386006	CP006471	aTSS	+	1386006	0.66	0.73	1	A	1435	M744_RS07105	dfa1	165.1	290.096	-0.440142	0.211286	-1.59428	5.50835e-06	-0.530423	0.217611	349	534	62	100	57	86	258	159	diflavin flavoprotein A	aTSS, 1435 bp downstream of reverse gene M744_RS07105
aTSS+1385891	CP006471	aTSS	+	1385891	1	1	1	G	1550	M744_RS07105	dfa1	195.905	277.487	-0.259614	0.418925	-0.627772	0.0467995	0.233195	0.5811	369	423	56	111	117	130	410	233	diflavin flavoprotein A	aTSS, 1550 bp downstream of reverse gene M744_RS07105
aTSS+1384721	CP006471	aTSS	+	1384721	1	0.98	1	G	789	M744_RS07100	dfa3	433.793	779.029	-0.0349124	0.908333	-1.16717	4.65395e-05	0.697889	0.0338945	956	633	149	236	150	193	1401	514	flavin oxidoreductase	aTSS, 789 bp downstream of reverse gene M744_RS07100
gTSS-1385558	CP006471	gTSS	-	1385558	0.9	0.88	0.81	G	48	M744_RS07100	dfa3	302.129	547.031	-0.24993	0.382902	0.988321	0.000192509	-0.563627	0.0868112	517	474	91	112	408	548	294	169	flavin oxidoreductase	gTSS, 48 bp upstream of gene M744_RS07100
aTSS+1385108	CP006471	aTSS	+	1385108	1	1	1	C	402	M744_RS07100	dfa3	285.703	545.414	1.28782	3.80206e-07	-0.0643986	0.834477	-0.112196	0.782778	410	384	183	300	172	194	359	166	flavin oxidoreductase	aTSS, 402 bp downstream of reverse gene M744_RS07100
aTSS+278631	CP006471	aTSS	+	278631	1	0.59	1	G	1173	M744_RS01490	dfp	164.454	245.293	-0.693998	0.0346122	0.16978	0.626305	-0.734484	0.0490443	374	353	48	62	194	198	232	89	phosphopantothenate synthase	aTSS, 1173 bp downstream of reverse gene M744_RS01490
gTSS+172557	CP006471	gTSS	+	172557	0.8	0.78	0.96	A	50	M744_RS00935	dgkA	1735.69	4250.6	2.48488	7.81683e-21	-2.01264	1.05221e-12	1.22601	5.82174e-05	1648	1149	1536	2338	129	211	3859	1165	diacylglycerol kinase	gTSS, 50 bp upstream of gene M744_RS00935
gTSS+172511	CP006471	gTSS	+	172511	1	0.82	0.97	A	96	M744_RS00935	dgkA	700.714	1295.57	1.10006	4.79951e-07	-0.313513	0.188914	-0.467141	0.0895314	1074	1144	472	703	396	466	836	337	diacylglycerol kinase	gTSS, 96 bp upstream of gene M744_RS00935
aTSS-172677	CP006471	aTSS	-	172677	0.99	0.95	0.98	A	70	M744_RS00935	dgkA	152.298	282.49	-0.254845	0.48906	-2.13313	8.3073e-09	-1.05766	0.0098072	362	520	78	103	35	64	172	114	diacylglycerol kinase	aTSS, 70 bp downstream of forward gene M744_RS00935
aTSS+1533238	CP006471	aTSS	+	1533238	0.76	0.79	1	G	69	M744_RS07825	digA	117.577	216.86	-1.46935	0.000439401	-0.369775	0.362252	0.566233	0.224904	290	191	21	21	81	99	390	140	hypothetical protein	aTSS, 69 bp downstream of reverse gene M744_RS07825
aTSS+589665	CP006471	aTSS	+	589665	0.61	0.7	1	G	475	M744_RS03100	digC	415.895	846.312	-2.18115	2.11967e-12	-0.84822	0.00365047	0.830447	0.0112312	1072	660	39	55	201	266	1522	687	pilin	aTSS, 475 bp downstream of reverse gene M744_RS03100
aTSS+590014	CP006471	aTSS	+	590014	1	0.95	1	A	126	M744_RS03100	digC	198.295	282.245	-0.10148	0.782615	-1.63113	4.42501e-06	-0.11847	0.82578	524	403	72	147	49	99	488	158	pilin	aTSS, 126 bp downstream of reverse gene M744_RS03100
gTSS+253573	CP006471	gTSS	+	253573	1	1	0.99	A	142	M744_RS01370	digD	10385.1	25398.2	2.27144	1.57993e-28	0.161282	0.493275	0.394663	0.137328	10467	8129	9253	12742	4237	5894	11290	5831	hypothetical protein	gTSS, 142 bp upstream of gene M744_RS01370
iTSS+2083368	CP006471	iTSS	+	2083368	0.99	0.98	1	A	41	M744_RS10380	digE	829.505	2797.01	3.84438	3.79665e-53	-0.857965	0.00268483	0.616657	0.0538124	344	359	1019	1468	94	92	626	194	hypothetical protein	iTSS, 41 bp inside of gene M744_RS10380
iTSS+2084797	CP006471	iTSS	+	2084797	0.99	1	1	A	1470	M744_RS10380	digE	671.293	2154.71	3.55744	1.80628e-46	-1.84013	9.17191e-10	1.13661	9.0623e-05	361	290	785	1096	47	40	771	288	hypothetical protein	iTSS, 1470 bp inside of gene M744_RS10380
aTSS-2083826	CP006471	aTSS	-	2083826	1	0.98	0.96	G	499	M744_RS10380	digE	294.692	405.918	-0.955546	0.000755681	0.475267	0.081359	0.45365	0.167355	526	495	46	86	312	374	730	293	hypothetical protein	aTSS, 499 bp downstream of forward gene M744_RS10380
gTSS+2082931	CP006471	gTSS	+	2082931	0.96	0.92	1	G	396	M744_RS10380	digE	236.551	365.607	-1.50889	1.32577e-06	-0.421781	0.169171	-0.23171	0.572866	511	673	41	62	201	225	445	252	hypothetical protein	gTSS, 396 bp upstream of gene M744_RS10380
gTSS+1504626	CP006471	gTSS	+	1504626	1	0.9	1	C	21	M744_RS07675	divK, rre42	246.992	615.909	-3.22477	2.32763e-15	1.23615	1.40069e-05	-0.696824	0.0467299	483	413	7	17	415	617	243	139	response regulator	gTSS, 21 bp upstream of gene M744_RS07675
gTSS+2145480	CP006471	gTSS	+	2145480	1	1	1	G	433	M744_RS10650	dnaA	3626.97	8777.54	1.66932	3.97861e-18	-0.872389	1.38275e-05	-0.33959	0.178388	4649	5070	2897	4828	1172	1393	3843	1695	chromosomal replication initiation protein DnaA	gTSS, 433 bp upstream of gene M744_RS10650
iTSS+2145951	CP006471	iTSS	+	2145951	1	1	1	T	38	M744_RS10650	dnaA	1128.92	2795.05	-0.00461298	0.987792	1.76812	1.60868e-11	-0.255776	0.494873	1298	1378	283	368	1688	2800	1323	397	chromosomal replication initiation protein DnaA	iTSS, 38 bp inside of gene M744_RS10650
aTSS-2146705	CP006471	aTSS	-	2146705	1	1	0.86	A	792	M744_RS10650	dnaA	620.503	2616.17	7.71224	1.83993e-110	-5.81354	0.000212082	1.55018	0.000483602	28	15	823	1439	0	0	73	21	chromosomal replication initiation protein DnaA	aTSS, 792 bp downstream of forward gene M744_RS10650
gTSS+2145633	CP006471	gTSS	+	2145633	1	1	1	G	280	M744_RS10650	dnaA	716.137	1461.71	1.01443	1.67964e-05	-0.463057	0.0661909	-0.4671	0.119086	1089	1281	410	804	367	467	791	411	chromosomal replication initiation protein DnaA	gTSS, 280 bp upstream of gene M744_RS10650
aTSS-2146857	CP006471	aTSS	-	2146857	0.99	0.99	0.99	G	944	M744_RS10650	dnaA	141.979	291.371	-2.64664	4.20712e-09	-1.42598	0.000202258	0.679758	0.12957	402	270	8	19	39	85	524	244	chromosomal replication initiation protein DnaA	aTSS, 944 bp downstream of forward gene M744_RS10650
aTSS+1907612	CP006471	aTSS	+	1907612	1	1	1	A	1067	M744_RS09515	dnaB	8030.41	31534	6.09912	5.61665e-215	-1.17465	6.92049e-08	0.297462	0.269611	865	802	11038	17345	173	182	963	482	replicative DNA helicase	aTSS, 1067 bp downstream of reverse gene M744_RS09515
gTSS-1908700	CP006471	gTSS	-	1908700	0.82	0.83	0.7	A	21	M744_RS09515	dnaB	454.638	927.762	1.93963	4.47369e-13	1.12025	5.20107e-05	-0.489619	0.168107	384	486	338	484	329	607	282	151	replicative DNA helicase	gTSS, 21 bp upstream of gene M744_RS09515
gTSS+15096	CP006471	gTSS	+	15096	1	1	1	A	21	M744_RS00085	dnaE	1613.81	3554.28	1.76696	8.93957e-20	0.231097	0.286379	-0.252286	0.349208	1827	1892	1200	1955	927	1191	1522	708	trans-splicing intein-formed DNA polymerase III subunit alpha C-terminal partner DnaE-C	gTSS, 21 bp upstream of gene M744_RS00085
gTSS+983924	CP006471	gTSS	+	983924	1	1	1	A	26	M744_RS05135	dnaE	417.729	616.318	0.701936	0.00659739	0.331043	0.229788	-0.100569	0.809398	610	673	186	339	302	491	550	288	trans-splicing intein-formed DNA polymerase III subunit alpha N-terminal partner DnaE-N	gTSS, 26 bp upstream of gene M744_RS05135
gTSS+1948425	CP006471	gTSS	+	1948425	1	1	1	A	18	M744_RS09680	dnaG	2004.59	4553.72	1.81511	7.22593e-20	-0.373223	0.0843215	-0.108472	0.730983	2444	2323	1659	2488	715	1087	2156	1002	DNA primase	gTSS, 18 bp upstream of gene M744_RS09680
gTSS+1948322	CP006471	gTSS	+	1948322	0.98	0.98	1	A	121	M744_RS09680	dnaG	392.666	598.379	0.804597	0.00282287	-0.654452	0.0211715	0.296781	0.420832	518	741	218	326	158	233	793	332	DNA primase	gTSS, 121 bp upstream of gene M744_RS09680
aTSS-1948418	CP006471	aTSS	-	1948418	1	0.98	0.93	A	25	M744_RS09680	dnaG	166.266	372.7	1.64803	2.34908e-06	-2.70536	1.09823e-09	1.05453	0.0104249	223	165	103	205	11	18	479	140	DNA primase	aTSS, 25 bp upstream of forward gene M744_RS09680
gTSS-1111866	CP006471	gTSS	-	1111866	1	0.97	0.99	A	32	M744_RS05780	dnaJ	1496.2	3456.88	-2.17973	1.68669e-18	0.993453	4.54241e-05	-0.704368	0.0135718	2576	3204	133	180	2190	3463	1512	909	molecular chaperone DnaJ	gTSS, 32 bp upstream of gene M744_RS05780
gTSS+305089	CP006471	gTSS	+	305089	1	0.96	1	G	54	M744_RS01625	dnaJ	2007.11	3138.44	-0.746928	0.000587173	0.535391	0.0161552	0.0497865	0.88932	3317	3955	424	650	2027	3144	3627	1728	molecular chaperone DnaJ	gTSS, 54 bp upstream of gene M744_RS01625
gTSS-1404472	CP006471	gTSS	-	1404472	1	0.99	0.96	G	38	M744_RS07205	dnaJ	1232.01	1947.13	1.27814	8.25678e-09	0.978879	1.6399e-05	-0.175389	0.590606	1316	1583	677	1071	1110	1690	1168	623	molecular chaperone DnaJ	gTSS, 38 bp upstream of gene M744_RS07205
aTSS-600082	CP006471	aTSS	-	600082	1	0.99	0.94	G	299	M744_RS03160	dnaJ	140.779	474.148	-0.302159	0.475265	3.02222	2.91703e-20	-0.210731	0.695212	105	88	14	25	375	375	86	35	molecular chaperone DnaJ	aTSS, 299 bp downstream of forward gene M744_RS03160
aTSS+1111276	CP006471	aTSS	+	1111276	1	0.99	1	G	558	M744_RS05780	dnaJ	205.421	452.901	1.44463	1.15468e-06	-1.04541	0.00134619	-0.0251675	0.962807	244	340	165	225	62	75	257	142	molecular chaperone DnaJ	aTSS, 558 bp downstream of reverse gene M744_RS05780
aTSS+1404422	CP006471	aTSS	+	1404422	1	0.96	1	C	12	M744_RS07205	dnaJ	165.985	401.289	-2.03548	3.88197e-07	1.44779	3.99278e-06	-0.480421	0.250462	231	292	16	15	293	402	196	78	molecular chaperone DnaJ	aTSS, 12 bp downstream of reverse gene M744_RS07205
gTSS-1112062	CP006471	gTSS	-	1112062	0.83	0.84	0.66	A	228	M744_RS05780	dnaJ	148.62	296.788	-3.02186	4.17274e-12	-0.913279	0.0119574	-0.30621	0.536917	551	343	12	15	101	129	400	140	molecular chaperone DnaJ	gTSS, 228 bp upstream of gene M744_RS05780
aTSS+1111884	CP006471	aTSS	+	1111884	1	0.98	1	A	50	M744_RS05780	dnaJ	171.201	296.615	-1.26457	0.000116051	-1.04204	0.00111255	-1.01872	0.00456496	508	546	45	63	115	132	209	141	molecular chaperone DnaJ	aTSS, 50 bp upstream of reverse gene M744_RS05780
iTSS-1111732	CP006471	iTSS	-	1111732	1	0.95	0.92	G	102	M744_RS05780	dnaJ	171.875	209.529	-0.669279	0.0468441	0.085521	0.81672	0.0502252	0.92708	389	295	34	75	158	193	342	162	molecular chaperone DnaJ	iTSS, 102 bp inside of gene M744_RS05780
gTSS-715680	CP006471	gTSS	-	715680	1	0.99	0.66	A	68	M744_RS03745	dnaK	4940.83	9552.08	0.907433	0.000158878	1.90745	2.27622e-15	0.782211	0.00555454	4919	3838	1660	2381	6490	9569	5970	4055	chaperone protein dnaK2	gTSS, 68 bp upstream of gene M744_RS03745
gTSS+597470	CP006471	gTSS	+	597470	1	1	1	A	54	M744_RS03155	dnaK	2397.5	4314.12	-1.71765	8.58396e-16	0.851419	6.87921e-05	-0.108044	0.74059	4444	4344	240	431	3412	4269	4360	1666	chaperone protein dnaK3	gTSS, 54 bp upstream of gene M744_RS03155
gTSS-1114355	CP006471	gTSS	-	1114355	1	0.98	0.92	G	412	M744_RS05785	dnaK	1624.62	3305.13	-3.02645	5.26822e-35	0.600639	0.0118131	-0.484047	0.0910731	4009	3157	91	125	2614	2575	2574	1124	molecular chaperone DnaK	gTSS, 412 bp upstream of gene M744_RS05785
gTSS-458349	CP006471	gTSS	-	458349	1	1	0.66	A	23	M744_RS02415	dnaK	1089.15	1990.76	1.47183	9.35047e-13	0.722186	0.000757865	-0.229607	0.432854	1273	1294	678	1095	894	1162	1137	462	molecular chaperone DnaK	gTSS, 23 bp upstream of gene M744_RS02415
gTSS-1114042	CP006471	gTSS	-	1114042	1	0.98	0.72	A	99	M744_RS05785	dnaK	535.843	1150.09	2.16711	9.09617e-20	0.258365	0.341799	0.917619	0.000984014	476	448	419	603	200	344	848	397	molecular chaperone DnaK	gTSS, 99 bp upstream of gene M744_RS05785
iTSS-1113110	CP006471	iTSS	-	1113110	1	0.97	0.87	A	833	M744_RS05785	dnaK	456.105	820.177	-2.43509	4.92394e-20	-1.26584	1.5457e-07	0.344591	0.255375	1111	1239	41	67	204	271	1475	667	molecular chaperone DnaK	iTSS, 833 bp inside of gene M744_RS05785
aTSS+1113679	CP006471	aTSS	+	1113679	1	0.93	1	A	264	M744_RS05785	dnaK	518.573	816.304	0.427218	0.0967976	-2.34702	1.98134e-18	0.0882852	0.82724	1235	894	266	449	88	115	1034	546	molecular chaperone DnaK	aTSS, 264 bp downstream of reverse gene M744_RS05785
iTSS-568257	CP006471	iTSS	-	568257	1	0.95	0.92	G	8	M744_RS02975	dnaN	1779.37	4729.62	-3.20683	5.23202e-30	1.28472	1.44866e-06	-0.369587	0.29024	3550	2548	60	105	2609	4738	2009	1207	DNA polymerase III subunit beta	iTSS, 8 bp inside of gene M744_RS02975
aTSS+567998	CP006471	aTSS	+	567998	0.98	0.95	1	G	267	M744_RS02975	dnaN	204.989	346.386	-0.701877	0.0286048	0.906996	0.00202987	0.332741	0.399096	322	318	33	66	239	347	426	166	DNA polymerase III subunit beta	aTSS, 267 bp downstream of reverse gene M744_RS02975
gTSS-2345262	CP006471	gTSS	-	2345262	1	0.97	0.91	G	123	M744_RS11595	dnaX	1136.42	1597.04	0.70591	0.00257099	-0.951669	7.8525e-05	0.766039	0.00475185	1912	1554	568	825	443	411	2861	1341	DNA polymerase III subunit gamma/tau	gTSS, 123 bp upstream of gene M744_RS11595
aTSS+2343613	CP006471	aTSS	+	2343613	1	1	1	A	1526	M744_RS11595	dnaX	347.761	1087.19	2.81291	7.54724e-23	-2.0207	5.58231e-09	0.570904	0.125495	323	205	334	598	28	35	417	160	DNA polymerase III subunit gamma/tau	aTSS, 1526 bp downstream of reverse gene M744_RS11595
aTSS+2343628	CP006471	aTSS	+	2343628	0.67	0.73	1	G	1511	M744_RS11595	dnaX	229.884	466.844	-1.10726	0.000461163	-1.43866	3.35435e-06	0.801036	0.0189726	528	421	53	53	73	97	770	392	DNA polymerase III subunit gamma/tau	aTSS, 1511 bp downstream of reverse gene M744_RS11595
iTSS-2344476	CP006471	iTSS	-	2344476	1	1	0.94	C	663	M744_RS11595	dnaX	207.163	340.122	-0.0340244	0.918399	0.581448	0.0583605	-0.628028	0.0893847	333	409	78	99	269	262	232	110	DNA polymerase III subunit gamma/tau	iTSS, 663 bp inside of gene M744_RS11595
gTSS+1011722	CP006471	gTSS	+	1011722	0.92	0.84	1	A	30	M744_RS05270	dpsA	743.905	927.762	0.0813535	0.772573	0.228109	0.429572	-0.033508	0.942057	1335	1277	338	316	619	873	1164	617	DNA starvation/stationary phase protection protein	gTSS, 30 bp upstream of gene M744_RS05270
aTSS-1608951	CP006471	aTSS	-	1608951	1	0.99	0.93	A	779	M744_RS08205	dxr	401.171	748.703	-3.18935	3.30649e-23	-0.999788	0.000441412	-0.314016	0.407144	1390	1072	17	52	278	315	954	454	1-deoxy-D-xylulose-5-phosphate reductoisomerase	aTSS, 779 bp downstream of forward gene M744_RS08205
aTSS+147870	CP006471	aTSS	+	147870	1	1	1	A	1086	M744_RS00785	dxs	1016.13	3330.66	2.86364	1.34067e-28	-0.733221	0.00924811	-0.120729	0.774612	588	944	986	1832	207	238	687	320	1-deoxy-D-xylulose-5-phosphate synthase	aTSS, 1086 bp downstream of reverse gene M744_RS00785
gTSS-148992	CP006471	gTSS	-	148992	0.8	0.83	0.79	A	36	M744_RS00785	dxs	2552	3122.47	0.201892	0.346448	0.290971	0.188242	-0.448425	0.0784928	4424	4763	1027	1595	2339	3128	2939	1690	1-deoxy-D-xylulose-5-phosphate synthase	gTSS, 36 bp upstream of gene M744_RS00785
iTSS-1830713	CP006471	iTSS	-	1830713	1	0.95	0.99	A	94	M744_RS09195	ecaA	407.698	1386.15	3.44894	9.86226e-38	-1.3455	2.7494e-05	-0.307934	0.443913	186	273	505	731	43	44	192	78	carbonic anhydrase	iTSS, 94 bp inside of gene M744_RS09195
gTSS-1831535	CP006471	gTSS	-	1831535	1	0.98	0.42	A	728	M744_RS09195	ecaA	537.714	901.752	0.954353	0.000148362	-0.00991332	0.974324	-0.218839	0.549569	833	829	306	496	329	477	813	266	carbonic anhydrase	gTSS, 728 bp upstream of gene M744_RS09195
iTSS-1830222	CP006471	iTSS	-	1830222	1	0.98	0.98	C	585	M744_RS09195	ecaA	307.884	391.962	-0.528611	0.0623603	0.134498	0.666524	-0.390228	0.267535	581	697	99	116	310	368	434	242	carbonic anhydrase	iTSS, 585 bp inside of gene M744_RS09195
iTSS-2640110	CP006471	iTSS	-	2640110	0.96	0.93	0.93	A	284	M744_RS13060	eda	613.063	837.415	-1.51501	1.70472e-09	0.200295	0.446885	0.236602	0.476765	1335	1131	95	115	574	807	1506	615	dihydroxy-acid dehydratase	iTSS, 284 bp inside of gene M744_RS13060
gTSS-2640419	CP006471	gTSS	-	2640419	1	0.99	0.96	A	25	M744_RS13060	eda	299.776	447.596	0.341184	0.246779	0.593122	0.0428215	-1.6836	1.58994e-07	525	558	134	206	354	437	127	97	dihydroxy-acid dehydratase	gTSS, 25 bp upstream of gene M744_RS13060
gTSS-2641124	CP006471	gTSS	-	2641124	0.96	0.97	0.95	A	730	M744_RS13060	eda	192.1	315.659	1.29748	1.95505e-05	-0.394573	0.246404	0.895002	0.0118421	225	243	115	169	64	111	475	172	dihydroxy-acid dehydratase	gTSS, 730 bp upstream of gene M744_RS13060
aTSS+2640126	CP006471	aTSS	+	2640126	0.8	0.81	1	A	268	M744_RS13060	eda	168.855	310.886	1.25537	4.18615e-05	-0.243073	0.490502	0.409252	0.314056	222	228	98	171	68	119	302	130	dihydroxy-acid dehydratase	aTSS, 268 bp downstream of reverse gene M744_RS13060
gTSS+618810	CP006471	gTSS	+	618810	1	0.98	1	G	32	M744_RS03255	efp	2991.52	9577.03	-3.20096	9.79247e-36	2.42561	2.2665e-25	-0.394939	0.194601	3554	2559	73	89	6464	9594	2110	1127	elongation factor P	gTSS, 32 bp upstream of gene M744_RS03255
gTSS+618722	CP006471	gTSS	+	618722	1	0.99	0.97	A	120	M744_RS03255	efp	691.382	1141.86	1.10037	3.53004e-06	0.4307	0.0876431	-0.364663	0.245344	849	1091	416	611	565	702	805	307	elongation factor P	gTSS, 120 bp upstream of gene M744_RS03255
aTSS-619009	CP006471	aTSS	-	619009	0.98	0.98	0.92	A	167	M744_RS03255	efp	164.779	346.444	-4.09766	2.05252e-13	0.716873	0.0305329	-0.281342	0.544648	336	356	4	6	274	270	319	108	elongation factor P	aTSS, 167 bp downstream of forward gene M744_RS03255
gTSS+1201022	CP006471	gTSS	+	1201022	1	1	1	A	17	M744_RS06190	eIF2BA	1502.28	4820.46	-1.97417	6.42269e-15	2.86388	1.88904e-37	-0.215101	0.512512	1300	1067	49	103	3555	4829	1053	433	S-methyl-5-thioribose-1-phosphate isomerase	gTSS, 17 bp upstream of gene M744_RS06190
gTSS+1200693	CP006471	gTSS	+	1200693	1	0.99	1	G	346	M744_RS06190	eIF2BA	426.702	708.305	-3.67235	2.39819e-23	-0.142061	0.690158	-0.434581	0.280219	1315	999	22	22	389	642	635	484	S-methyl-5-thioribose-1-phosphate isomerase	gTSS, 346 bp upstream of gene M744_RS06190
gTSS-2628185	CP006471	gTSS	-	2628185	1	0.92	0.97	G	106	M744_RS12990	eno	209.438	625.891	-2.00503	5.02413e-07	2.23337	1.41585e-14	-0.263752	0.546719	213	243	12	16	422	627	165	97	enolase	gTSS, 106 bp upstream of gene M744_RS12990
aTSS+2627271	CP006471	aTSS	+	2627271	1	0.99	1	A	808	M744_RS12990	eno	174.778	245.549	-2.08267	5.3135e-09	0.0940066	0.790231	-0.212499	0.625733	363	452	22	25	190	231	348	157	enolase	aTSS, 808 bp downstream of reverse gene M744_RS12990
gTSS+442155	CP006471	gTSS	+	442155	1	0.98	1	T	25	M744_RS02340	envM, fabI	586.163	2026.41	-3.25028	2.86173e-15	2.95713	1.40747e-25	-0.789037	0.0261194	540	377	16	7	1441	2030	232	134	enoyl-[acyl-carrier-protein] reductase	gTSS, 25 bp upstream of gene M744_RS02340
aTSS-442218	CP006471	aTSS	-	442218	0.9	0.89	0.76	G	38	M744_RS02340	envM, fabI	149.521	184.602	-0.478647	0.163802	0.0566217	0.883221	-0.462029	0.269182	312	321	46	66	146	172	184	125	enoyl-[acyl-carrier-protein] reductase	aTSS, 38 bp downstream of forward gene M744_RS02340
gTSS-406636	CP006471	gTSS	-	406636	0.98	0.97	0.9	C	24	M744_RS02170	era	428.44	962.295	-0.0632334	0.821195	1.55489	3.08127e-10	-0.48061	0.13064	524	606	95	177	659	964	400	181	GTPase Era	gTSS, 24 bp upstream of gene M744_RS02170
aTSS-763549	CP006471	aTSS	-	763549	1	0.85	0.58	G	1	M744_RS03965	exbB2	774.424	1524.86	-0.0230744	0.925183	1.31146	2.67233e-09	-0.0493784	0.893485	1036	1071	207	305	1206	1307	939	488	biopolymer transporter ExbB	aTSS, 1 bp upstream of forward gene M744_RS03965
gTSS+763522	CP006471	gTSS	+	763522	1	0.98	1	A	28	M744_RS03965	exbB2	623.086	1130.88	0.855116	0.00024809	-0.0227301	0.93514	-0.761314	0.00573282	986	1114	412	511	411	599	594	286	biopolymer transporter ExbB	gTSS, 28 bp upstream of gene M744_RS03965
iTSS-47948	CP006471	iTSS	-	47948	0.98	0.97	0.97	A	288	M744_RS00255	fabF, fabJ	294.359	403.607	0.234101	0.400397	-0.637358	0.0219102	-0.471053	0.161624	548	682	138	222	158	228	451	192	beta-ketoacyl-[acyl-carrier-protein] synthase II	iTSS, 288 bp inside of gene M744_RS00255
gTSS-2580757	CP006471	gTSS	-	2580757	0.95	0.92	0.93	G	26	M744_RS12755	fabG	694.646	1888.65	-4.64593	6.55623e-28	1.83531	3.94884e-12	-0.418829	0.229003	1148	771	7	12	1433	1892	616	366	beta-ketoacyl-ACP reductase	gTSS, 26 bp upstream of gene M744_RS12755
gTSS-2581302	CP006471	gTSS	-	2581302	0.72	0.7	0.56	G	571	M744_RS12755	fabG	155.555	197.743	-1.2425	0.000390331	-0.0280374	0.939402	-0.0869578	0.865865	326	364	22	52	141	188	345	133	beta-ketoacyl-ACP reductase	gTSS, 571 bp upstream of gene M744_RS12755
gTSS-1756096	CP006471	gTSS	-	1756096	1	0.99	1	T	24	M744_RS08850	fabH	7146.84	24396.8	-2.50624	2.50786e-33	3.15765	8.92575e-58	-0.62242	0.00886297	5057	4777	192	228	18239	24440	3097	1456	3-oxoacyl-ACP synthase III	gTSS, 24 bp upstream of gene M744_RS08850
aTSS+1755836	CP006471	aTSS	+	1755836	1	1	1	A	236	M744_RS08850	fabH	1574.5	2815.36	0.011846	0.961884	-2.51036	5.7131e-27	0.777413	0.00316925	3363	2615	523	1001	217	293	4903	2364	3-oxoacyl-ACP synthase III	aTSS, 236 bp downstream of reverse gene M744_RS08850
gTSS-1756732	CP006471	gTSS	-	1756732	1	1	0.96	A	660	M744_RS08850	fabH	112.897	167.928	-0.280332	0.455429	-2.36654	1.95332e-09	0.12733	0.816153	236	301	42	68	26	24	302	125	3-oxoacyl-ACP synthase III	gTSS, 660 bp upstream of gene M744_RS08850
gTSS-2326702	CP006471	gTSS	-	2326702	1	1	1	C	150	M744_RS11500	fabZ	1922.66	4407.19	-1.4552	1.02331e-10	1.45958	3.05735e-11	0.0771243	0.827471	2992	2509	203	291	2983	4415	2557	1444	beta-hydroxyacyl-ACP dehydratase	gTSS, 150 bp upstream of gene M744_RS11500
gTSS-2326896	CP006471	gTSS	-	2326896	0.97	0.93	0.97	G	344	M744_RS11500	fabZ	164.399	412.27	-1.41064	0.000813644	2.11507	3.12802e-10	0.349412	0.466253	219	130	10	23	320	413	214	102	beta-hydroxyacyl-ACP dehydratase	gTSS, 344 bp upstream of gene M744_RS11500
gTSS-2340408	CP006471	gTSS	-	2340408	1	1	0.95	G	23	M744_RS11560	fadD	415.398	735.697	-0.824458	0.0037721	1.13076	2.4625e-05	0.284327	0.4413	621	612	87	79	573	737	690	361	long-chain fatty acid--CoA ligase	gTSS, 23 bp upstream of gene M744_RS11560
gTSS-1767314	CP006471	gTSS	-	1767314	0.99	0.98	0.97	A	65	M744_RS08910	fba	26625.6	40283.6	-3.21291	1.15817e-54	0.0837498	0.734644	-0.496134	0.0535308	67427	69440	1657	1896	31860	38240	44246	23434	fructose-1,6-bisphosphate aldolase	gTSS, 65 bp upstream of gene M744_RS08910
aTSS+1766315	CP006471	aTSS	+	1766315	1	1	1	A	934	M744_RS08910	fba	642.698	1241.73	1.13359	2.43554e-06	-0.132192	0.639897	0.0807794	0.837895	952	891	343	683	331	491	1009	413	fructose-1,6-bisphosphate aldolase	aTSS, 934 bp downstream of reverse gene M744_RS08910
aTSS+1231159	CP006471	aTSS	+	1231159	0.92	0.78	1	A	461	M744_RS06340	fbp, yrdA	110.064	175.713	-1.37636	0.000479842	-1.021	0.00615259	0.171804	0.747698	315	227	23	28	54	76	316	129	gamma carbonic anhydrase family protein	aTSS, 461 bp downstream of reverse gene M744_RS06340
gTSS+75429	CP006471	gTSS	+	75429	1	0.94	1	T	42	M744_RS00415	fbpI, glpX	1297.5	3812.15	-5.06257	7.86674e-37	2.12991	1.6505e-15	-0.708534	0.0297665	1921	1270	6	18	3015	3742	803	514	fructose 1,6-bisphosphatase	gTSS, 42 bp upstream of gene M744_RS00415
aTSS-1444464	CP006471	aTSS	-	1444464	0.98	0.95	0.93	A	144	M744_RS07395	fer	2633.74	8477.56	3.40474	5.54291e-45	-1.52125	3.91137e-09	0.639811	0.033547	1633	1254	2936	4663	234	249	2602	824	ferredoxin	aTSS, 144 bp downstream of forward gene M744_RS07395
gTSS+1444163	CP006471	gTSS	+	1444163	0.71	0.79	1	A	157	M744_RS07395	fer	146.545	218.387	-0.785163	0.015807	-1.14903	0.000324017	-0.457306	0.246083	383	402	44	69	84	86	278	130	ferredoxin	gTSS, 157 bp upstream of gene M744_RS07395
gTSS-1427296	CP006471	gTSS	-	1427296	1	0.94	0.63	G	25	M744_RS07295	ffh	1263.64	3658.52	-0.748367	0.00168638	2.15239	1.60707e-21	-0.13867	0.689496	1396	1295	151	248	2222	3665	1280	511	signal recognition particle protein	gTSS, 25 bp upstream of gene M744_RS07295
gTSS-711068	CP006471	gTSS	-	711068	1	0.99	0.98	G	101	M744_RS03725	ffh	591.758	1356.6	-0.287878	0.320773	1.52028	2.16628e-08	-0.203863	0.606968	736	837	139	175	857	1359	531	376	signal recognition particle-docking protein FtsY	gTSS, 101 bp upstream of gene M744_RS03725
iTSS-1427200	CP006471	iTSS	-	1427200	1	0.98	0.35	G	71	M744_RS07295	ffh	707.784	1132.68	-3.36933	3.97106e-28	-0.0793055	0.802232	0.13457	0.743933	1968	1368	35	44	630	911	2037	709	signal recognition particle protein	iTSS, 71 bp inside of gene M744_RS07295
aTSS+1426004	CP006471	aTSS	+	1426004	1	1	1	A	1267	M744_RS07295	ffh	519.009	864.661	-0.0567797	0.836127	-1.92224	2.74064e-13	0.379215	0.24525	1186	992	213	302	135	141	1555	558	signal recognition particle protein	aTSS, 1267 bp downstream of reverse gene M744_RS07295
gTSS+816482	CP006471	gTSS	+	816482	1	1	1	G	0	M744_RS13680	ffs	3886.48	9384.66	1.09647	0.000797286	-0.13143	0.733594	-0.277154	0.560519	4524	7245	3419	2341	2217	3019	4211	2452	signal recognition particle sRNA small type	gTSS, 0 bp upstream of gene ffs
gTSS+1072545	CP006471	gTSS	+	1072545	1	1	1	A	33	M744_RS05600	fmt	1349.56	2909.55	2.16479	8.18399e-27	1.05821	4.08438e-07	-0.15415	0.611938	1185	1172	1060	1546	1130	1229	1043	475	methionyl-tRNA formyltransferase	gTSS, 33 bp upstream of gene M744_RS05600
iTSS+1072755	CP006471	iTSS	+	1072755	1	1	1	G	177	M744_RS05600	fmt	468.188	1618.13	-2.36566	5.30446e-11	3.02536	3.17229e-33	-0.0792053	0.855634	336	338	8	25	1067	1621	295	153	methionyl-tRNA formyltransferase	iTSS, 177 bp inside of gene M744_RS05600
aTSS-1072748	CP006471	aTSS	-	1072748	0.99	0.95	0.92	A	170	M744_RS05600	fmt	306.639	897.568	2.34609	6.31213e-17	-1.93218	4.60751e-09	-0.212914	0.6178	255	373	327	458	41	38	268	121	methionyl-tRNA formyltransferase	aTSS, 170 bp downstream of forward gene M744_RS05600
aTSS-1073458	CP006471	aTSS	-	1073458	1	0.99	0.99	G	880	M744_RS05600	fmt	241.23	346.444	-0.49583	0.0931277	0.819238	0.00256716	0.764775	0.0140774	350	340	45	77	274	313	573	265	methionyl-tRNA formyltransferase	aTSS, 880 bp downstream of forward gene M744_RS05600
gTSS-529722	CP006471	gTSS	-	529722	1	0.97	0.99	G	22	M744_RS02780	folB	1669.52	3301.34	-0.401029	0.102511	1.20913	4.96002e-07	-0.173275	0.619622	2750	2234	325	630	2611	2934	1876	1134	dihydroneopterin aldolase	gTSS, 22 bp upstream of gene M744_RS02780
iTSS+2067880	CP006471	iTSS	+	2067880	0.88	0.74	1	A	144	M744_RS13785	folC	410.627	1581.04	4.94174	2.12028e-58	-0.135117	0.74568	-0.162359	0.765795	72	109	576	788	35	45	100	24	hypothetical protein	iTSS, 144 bp inside of gene M744_RS13785
gTSS-2313126	CP006471	gTSS	-	2313126	1	0.96	0.96	G	164	M744_RS11430	folC	769.491	1430.8	1.09069	2.19491e-06	0.179147	0.491635	-0.185223	0.58129	1019	1195	407	787	543	671	963	435	bifunctional folylpolyglutamate synthase/dihydrofolate synthase	gTSS, 164 bp upstream of gene M744_RS11430
iTSS+2067835	CP006471	iTSS	+	2067835	1	1	1	A	99	M744_RS13785	folC	229.431	343.64	-0.356455	0.328112	0.446319	0.218511	0.432067	0.337686	415	341	69	73	184	324	618	172	hypothetical protein	iTSS, 99 bp inside of gene M744_RS13785
aTSS-2495792	CP006471	aTSS	-	2495792	1	1	0.85	G	810	M744_RS12260	folD	322.336	649.849	-3.00329	7.93563e-16	0.916487	0.00255845	-0.31768	0.444184	775	476	13	26	495	651	445	249	bifunctional 5,10-methylene-tetrahydrofolate dehydrogenase/5,10-methylene-tetrahydrofolate cyclohydrolase	aTSS, 810 bp downstream of forward gene M744_RS12260
gTSS+2494935	CP006471	gTSS	+	2494935	1	1	1	A	47	M744_RS12260	folD	252.572	552.687	1.41854	2.03834e-05	0.350636	0.343133	-1.0873	0.00717625	352	337	161	304	154	280	110	99	bifunctional 5,10-methylene-tetrahydrofolate dehydrogenase/5,10-methylene-tetrahydrofolate cyclohydrolase	gTSS, 47 bp upstream of gene M744_RS12260
gTSS+1708287	CP006471	gTSS	+	1708287	0.89	0.85	1	T	10	M744_RS08625	folE	134.135	409.664	-1.43567	0.00274007	2.51167	1.21673e-11	-0.582494	0.256817	119	137	6	18	324	381	58	53	GTP cyclohydrolase I FolE	gTSS, 10 bp upstream of gene M744_RS08625
aTSS-924532	CP006471	aTSS	-	924532	1	1	0.95	A	180	M744_RS04760	folK	425.927	1308.99	2.83839	4.86452e-26	-0.689819	0.0234994	0.265757	0.504732	278	354	414	720	84	106	436	139	2-amino-4-hydroxy-6-hydroxymethyldihydropteridine diphosphokinase	aTSS, 180 bp downstream of forward gene M744_RS04760
iTSS-892718	CP006471	iTSS	-	892718	1	0.99	0.99	A	343	M744_RS04600	folP	498.102	949.021	0.839474	0.000545528	-3.25201	2.75088e-31	-0.125303	0.738487	856	1076	336	522	46	52	898	385	dihydropteroate synthase	iTSS, 343 bp inside of gene M744_RS04600
gTSS-893079	CP006471	gTSS	-	893079	1	0.97	0.97	G	18	M744_RS04600	folP	297.939	567.994	-2.01964	1.2361e-08	1.09372	0.00040805	0.394866	0.333244	574	365	28	28	407	569	666	248	dihydropteroate synthase	gTSS, 18 bp upstream of gene M744_RS04600
gTSS-1912536	CP006471	gTSS	-	1912536	1	1	0.97	G	19	M744_RS09525	fpg	556.504	1505.33	0.164858	0.606452	2.44969	2.91759e-17	0.147733	0.747208	509	437	140	108	1019	1508	534	226	formamidopyrimidine-DNA glycosylase	gTSS, 19 bp upstream of gene M744_RS09525
gTSS-1460135	CP006471	gTSS	-	1460135	1	0.96	0.96	G	64	M744_RS07470	ftrC	8786.89	16933.3	0.699303	0.0114031	-0.385957	0.192205	-3.39905	1.203e-33	15812	21456	5769	9314	7209	6333	1323	992	ferredoxin--nitrite reductase	gTSS, 64 bp upstream of gene M744_RS07470
gTSS-2113135	CP006471	gTSS	-	2113135	1	0.99	0.99	T	67	M744_RS10500	ftrV	2746.36	7293.08	0.606169	0.0216611	2.04863	3.82078e-15	-0.187688	0.625733	3206	2187	834	1183	3767	7306	2312	1070	ferredoxin:thioredoxin reductase	gTSS, 67 bp upstream of gene M744_RS10500
gTSS-2113509	CP006471	gTSS	-	2113509	1	0.97	0.88	G	441	M744_RS10500	ftrV	143.082	378.054	-1.05533	0.0120909	2.22797	3.93452e-11	0.225383	0.663498	170	118	15	19	299	352	140	89	ferredoxin:thioredoxin reductase	gTSS, 441 bp upstream of gene M744_RS10500
gTSS-273511	CP006471	gTSS	-	273511	0.69	0.88	0.69	A	45	M744_RS01465	ftsH	2766.87	6083.86	-3.41276	1.72961e-37	-0.907152	0.000812792	-0.870472	0.00475185	7600	11199	193	236	2221	2623	4071	2778	cell division protein FtsH	gTSS, 45 bp upstream of gene M744_RS01465
gTSS-273539	CP006471	gTSS	-	273539	1	0.97	0.3	A	73	M744_RS01465	ftsH	1517.61	2756.45	-1.56308	4.96212e-08	0.266706	0.398491	-2.12062	3.70256e-12	3013	5074	272	405	1999	2745	715	515	cell division protein FtsH	gTSS, 73 bp upstream of gene M744_RS01465
gTSS-2258981	CP006471	gTSS	-	2258981	0.78	0.7	0.56	G	138	M744_RS11165	ftsH	916.043	2667.08	3.1905	4.43367e-52	0.557364	0.0147661	-0.0197677	0.961144	537	539	965	1467	363	399	536	231	cell division protein FtsH	gTSS, 138 bp upstream of gene M744_RS11165
gTSS+2314510	CP006471	gTSS	+	2314510	0.96	0.91	1	G	105	M744_RS11440	ftsH	1106.2	1835.22	0.0313954	0.896985	-1.81251	1.10854e-15	0.466372	0.0868112	2279	2153	478	628	277	333	2663	1541	cell division protein FtsH	gTSS, 105 bp upstream of gene M744_RS11440
aTSS-2314929	CP006471	aTSS	-	2314929	0.97	0.91	0.87	G	314	M744_RS11440	ftsH	407.612	1607.15	5.48174	7.50012e-54	-1.38641	0.00460815	-0.852855	0.106719	44	85	552	884	10	14	20	26	cell division protein FtsH	aTSS, 314 bp downstream of forward gene M744_RS11440
gTSS-2258879	CP006471	gTSS	-	2258879	1	1	0.85	G	36	M744_RS11165	ftsH	872.338	1273.61	0.71099	0.00423828	0.163219	0.563351	-0.375195	0.247142	1272	1574	464	687	653	900	884	588	cell division protein FtsH	gTSS, 36 bp upstream of gene M744_RS11165
aTSS-1920640	CP006471	aTSS	-	1920640	0.99	0.99	0.49	A	579	M744_RS09570	ftsH	274.251	958.111	3.75355	8.89099e-42	-0.364975	0.294189	-0.188596	0.682231	121	130	318	527	45	49	92	59	cell division protein FtsH	aTSS, 579 bp downstream of forward gene M744_RS09570
iTSS-2257166	CP006471	iTSS	-	2257166	1	1	0.99	G	1677	M744_RS11165	ftsH	423.254	911.292	1.7312	1.70524e-12	-0.268625	0.338273	0.292821	0.392036	468	514	332	470	171	225	658	237	cell division protein FtsH	iTSS, 1677 bp inside of gene M744_RS11165
gTSS-2259007	CP006471	gTSS	-	2259007	0.98	0.98	0.43	A	164	M744_RS11165	ftsH	629.653	764.959	0.385833	0.123818	0.442354	0.0848891	-0.120713	0.75062	1129	904	257	402	605	730	1029	366	cell division protein FtsH	gTSS, 164 bp upstream of gene M744_RS11165
aTSS+271778	CP006471	aTSS	+	271778	0.88	0.9	1	A	1688	M744_RS01465	ftsH	279.483	536.324	1.5325	2.99483e-08	-0.841115	0.00553443	0.820737	0.0124693	372	294	184	295	75	106	645	231	cell division protein FtsH	aTSS, 1688 bp downstream of reverse gene M744_RS01465
aTSS-1920629	CP006471	aTSS	-	1920629	0.92	0.63	0.44	G	568	M744_RS09570	ftsH	159.321	437.225	-1.42663	0.000596234	2.29869	6.08277e-13	-0.157669	0.765508	196	132	13	17	344	438	148	64	cell division protein FtsH	aTSS, 568 bp downstream of forward gene M744_RS09570
gTSS+1920036	CP006471	gTSS	+	1920036	1	0.99	1	A	25	M744_RS09570	ftsH	321.067	402.078	0.163036	0.597996	0.262244	0.409332	0.104301	0.822469	618	461	133	160	318	299	516	287	cell division protein FtsH	gTSS, 25 bp upstream of gene M744_RS09570
aTSS-1921098	CP006471	aTSS	-	1921098	1	0.99	1	C	1037	M744_RS09570	ftsH	154.646	394.302	-3.39796	1.35483e-10	1.29791	8.17929e-05	-0.11824	0.82488	248	264	5	7	226	395	257	93	cell division protein FtsH	aTSS, 1037 bp downstream of forward gene M744_RS09570
aTSS-1921934	CP006471	aTSS	-	1921934	1	0.81	0.63	C	2	M744_RS09570	ftsH	199.537	283.441	-0.525767	0.106861	-0.80551	0.0128714	0.0468521	0.931576	390	501	70	80	115	131	390	238	cell division protein FtsH	aTSS, 2 bp downstream of forward gene M744_RS09570
iTSS-273298	CP006471	iTSS	-	273298	0.85	0.89	0.79	A	168	M744_RS01465	ftsH	168.993	261.303	-0.724619	0.0575445	-0.591602	0.125026	-0.0506824	0.936848	291	481	37	82	108	141	291	205	cell division protein FtsH	iTSS, 168 bp inside of gene M744_RS01465
aTSS+2258590	CP006471	aTSS	+	2258590	0.98	0.98	1	A	253	M744_RS11165	ftsH	132.098	231.04	-4.04459	6.28046e-14	-0.911091	0.00797503	0.046444	0.935955	352	390	6	5	86	105	333	194	cell division protein FtsH	aTSS, 253 bp downstream of reverse gene M744_RS11165
iTSS-272643	CP006471	iTSS	-	272643	0.72	0.64	0.86	A	823	M744_RS01465	ftsH	80.3637	166.235	-3.03089	6.39073e-09	-0.608703	0.143204	-1.12849	0.015391	225	306	7	9	65	106	113	58	cell division protein FtsH	iTSS, 823 bp inside of gene M744_RS01465
gTSS+5714	CP006471	gTSS	+	5714	0.87	0.88	0.88	G	87	M744_RS00035	ftsI	195.975	413.957	-1.48382	5.24117e-05	-1.4254	8.12574e-05	-0.89276	0.0340442	513	762	39	76	112	116	248	199	penicillin-binding protein 2	gTSS, 87 bp upstream of gene M744_RS00035
aTSS-5767	CP006471	aTSS	-	5767	1	0.99	0.96	G	34	M744_RS00035	ftsI	190.228	295.477	0.207813	0.553553	0.962863	0.0033183	0.247003	0.595212	212	320	61	91	210	296	350	122	penicillin-binding protein 2	aTSS, 34 bp upstream of forward gene M744_RS00035
gTSS+246301	CP006471	gTSS	+	246301	1	0.99	1	G	29	M744_RS01330	ftsW	1824.25	2324.89	0.390054	0.0783706	-0.00235433	0.992717	0.494388	0.0635985	2843	2872	847	954	1217	1550	3805	1882	cell division protein FtsW	gTSS, 29 bp upstream of gene M744_RS01330
gTSS+2141743	CP006471	gTSS	+	2141743	1	1	1	A	304	M744_RS10630	ftsW	848	2289.21	2.68526	1.37265e-27	-0.379207	0.171446	0.694443	0.0220242	716	562	834	1187	215	260	1186	382	rod shape-determining protein RodA	gTSS, 304 bp upstream of gene M744_RS10630
gTSS+2142025	CP006471	gTSS	+	2142025	1	0.95	1	A	22	M744_RS10630	ftsW	181.128	335.065	-2.63884	6.37689e-10	0.483184	0.203464	-0.868465	0.0467299	363	498	10	25	265	317	163	141	rod shape-determining protein RodA	gTSS, 22 bp upstream of gene M744_RS10630
gTSS+2142035	CP006471	gTSS	+	2142035	0.54	0.6	1	C	12	M744_RS10630	ftsW	106.649	322.421	-3.04443	1.14043e-05	2.53206	7.55177e-13	-0.234315	0.678289	113	90	4	2	255	313	79	42	rod shape-determining protein RodA	gTSS, 12 bp upstream of gene M744_RS10630
gTSS-819168	CP006471	gTSS	-	819168	1	0.99	0.72	G	77	M744_RS04220	ftsZ	2387.86	5728.85	-2.93115	1.90514e-27	1.62048	3.06505e-10	0.269433	0.452713	4098	2435	89	121	4052	5739	3780	1809	cell division protein FtsZ	gTSS, 77 bp upstream of gene M744_RS04220
aTSS+818675	CP006471	aTSS	+	818675	1	1	1	A	416	M744_RS04220	ftsZ	478.205	1594.76	3.128	4.2564e-26	-1.52256	6.20617e-06	-0.612659	0.120405	225	432	581	835	49	62	205	100	cell division protein FtsZ	aTSS, 416 bp downstream of reverse gene M744_RS04220
aTSS-2244791	CP006471	aTSS	-	2244791	1	0.96	1	A	622	M744_RS11115	fumC	433.328	1663.51	3.18003	5.11658e-26	-2.29813	3.12802e-10	-0.718086	0.0689048	237	352	446	915	19	40	147	96	class II fumarate hydratase	aTSS, 622 bp downstream of forward gene M744_RS11115
gTSS+2267719	CP006471	gTSS	+	2267719	1	0.99	1	A	22	M744_RS11220	fur	3014.55	3562.07	0.123434	0.558646	-0.0108203	0.964225	0.339205	0.187231	5572	4687	1068	1712	2102	2852	6219	2991	transcriptional repressor	gTSS, 22 bp upstream of gene M744_RS11220
iTSS+2268065	CP006471	iTSS	+	2268065	0.97	0.92	1	A	324	M744_RS11220	fur	310.339	848.161	2.90469	1.94512e-24	0.707039	0.0227291	0.75205	0.0349549	233	156	309	401	134	174	357	129	transcriptional repressor	iTSS, 324 bp inside of gene M744_RS11220
iTSS+2267887	CP006471	iTSS	+	2267887	1	0.98	1	G	146	M744_RS11220	fur	172.441	302.496	-2.41329	2.99041e-10	-0.658714	0.0522622	0.0455235	0.936317	450	443	14	28	113	163	358	254	transcriptional repressor	iTSS, 146 bp inside of gene M744_RS11220
gTSS+2371444	CP006471	gTSS	+	2371444	0.99	0.98	1	A	39	M744_RS11730	fus	8623.03	21014.2	-0.43721	0.12568	1.68468	2.34487e-09	-1.38154	1.04484e-05	10177	13700	1831	2489	16620	20564	3116	2716	elongation factor G	gTSS, 39 bp upstream of gene M744_RS11730
gTSS+1100777	CP006471	gTSS	+	1100777	1	1	1	A	121	M744_RS05740	fus	1868.24	4191.4	1.10532	7.28219e-06	-2.96823	5.21215e-31	0.152343	0.684022	3307	2982	1527	1724	206	176	3132	1714	elongation factor G	gTSS, 121 bp upstream of gene M744_RS05740
iTSS+2372493	CP006471	iTSS	+	2372493	0.87	0.85	1	A	1010	M744_RS11730	fus	789.175	1672.04	0.0418313	0.861532	1.74274	2.92219e-16	-0.061486	0.862952	923	920	188	281	1316	1675	916	373	elongation factor G	iTSS, 1010 bp inside of gene M744_RS11730
aTSS-2371887	CP006471	aTSS	-	2371887	1	0.98	0.79	G	404	M744_RS11730	fus	252.12	339.192	0.048786	0.878184	-1.42708	3.3159e-06	0.171084	0.693815	537	518	110	159	105	81	610	254	elongation factor G	aTSS, 404 bp downstream of forward gene M744_RS11730
aTSS-1101584	CP006471	aTSS	-	1101584	1	1	0.72	A	686	M744_RS05740	fus	113.775	265.435	1.01178	0.0708339	-1.32708	0.0249026	-1.16603	0.0945326	80	354	76	146	42	41	57	63	elongation factor G	aTSS, 686 bp downstream of forward gene M744_RS05740
gTSS+2371375	CP006471	gTSS	+	2371375	1	0.95	0.98	A	108	M744_RS11730	fus	147.942	262.854	-4.52052	1.02562e-15	-0.744591	0.0334059	-0.489336	0.258562	488	440	4	6	116	153	254	184	elongation factor G	gTSS, 108 bp upstream of gene M744_RS11730
aTSS-2372055	CP006471	aTSS	-	2372055	0.98	0.98	0.98	A	572	M744_RS11730	fus	134.82	249.073	1.46112	1.51807e-05	-0.462641	0.228197	1.18298	0.00205716	167	129	69	137	52	51	328	152	elongation factor G	aTSS, 572 bp downstream of forward gene M744_RS11730
gTSS-1806493	CP006471	gTSS	-	1806493	1	0.99	0.99	C	84	M744_RS09100	futB, hitB	1052.65	1668.87	0.951053	3.45609e-06	-0.474269	0.0291975	0.527259	0.033491	1584	1471	608	841	470	596	2146	998	iron ABC transporter permease	gTSS, 84 bp upstream of gene M744_RS09100
aTSS+1804827	CP006471	aTSS	+	1804827	1	0.99	1	A	1582	M744_RS09100	futB, hitB	397.716	950.839	2.08189	2.53e-15	-1.86781	7.10175e-10	1.04681	0.000586955	427	351	302	523	41	63	888	313	iron ABC transporter permease	aTSS, 1582 bp downstream of reverse gene M744_RS09100
gTSS-251350	CP006471	gTSS	-	251350	1	1	0.94	G	22	M744_RS01350	galE, galD	294.103	992.55	-2.88293	5.31105e-09	2.98414	1.68318e-21	-0.321513	0.490501	278	164	4	11	785	899	148	93	UDP-glucose 4-epimerase GalE	gTSS, 22 bp upstream of gene M744_RS01350
aTSS-326949	CP006471	aTSS	-	326949	1	0.98	0.87	A	840	M744_RS01730	gap1	289.554	817.967	3.03314	1.16589e-21	0.765028	0.0265599	0.021966	0.970186	157	203	298	428	143	151	231	55	type I glyceraldehyde-3-phosphate dehydrogenase	aTSS, 840 bp downstream of forward gene M744_RS01730
gTSS+326088	CP006471	gTSS	+	326088	1	0.99	1	A	21	M744_RS01730	gap1	154.554	282.72	0.70764	0.0426311	-1.54743	3.11785e-05	0.0836097	0.881909	243	321	103	120	39	55	233	165	type I glyceraldehyde-3-phosphate dehydrogenase	gTSS, 21 bp upstream of gene M744_RS01730
gTSS-1451699	CP006471	gTSS	-	1451699	1	1	0.99	G	47	M744_RS07430	gap2	18281.2	58906.6	-4.02567	1.31101e-63	2.41696	1.05912e-24	-0.791853	0.00432373	21403	17353	247	336	41907	59011	8794	6064	aldehyde dehydrogenase	gTSS, 47 bp upstream of gene M744_RS07430
aTSS+1450603	CP006471	aTSS	+	1450603	1	1	1	A	30	M744_RS07430	gap2	151.789	295.172	-3.41836	2.30631e-15	-1.11973	0.000955637	-0.762884	0.0546026	548	502	5	20	118	113	310	136	aldehyde dehydrogenase	aTSS, 30 bp downstream of reverse gene M744_RS07430
aTSS+1451151	CP006471	aTSS	+	1451151	1	1	1	G	501	M744_RS07430	gap2	180.393	245.006	-0.678624	0.0292975	-0.582565	0.0589645	-0.101841	0.82578	377	451	48	81	119	149	392	167	aldehyde dehydrogenase	aTSS, 501 bp downstream of reverse gene M744_RS07430
gTSS-1252136	CP006471	gTSS	-	1252136	1	0.75	0.99	A	25	M744_RS06450	gap3	121.958	363.356	-2.40163	1.31574e-05	1.45446	0.00156742	-1.91796	0.000412875	171	260	9	11	218	364	84	10	type I glyceraldehyde-3-phosphate dehydrogenase	gTSS, 25 bp upstream of gene M744_RS06450
gTSS-873847	CP006471	gTSS	-	873847	1	0.98	0.88	G	23	M744_RS04500	gatC	488.43	1694	-1.19516	0.000122601	2.68166	1.67874e-23	-0.045239	0.92708	443	376	37	51	906	1697	357	195	aspartyl/glutamyl-tRNA(Asn/Gln) amidotransferase subunit C	gTSS, 23 bp upstream of gene M744_RS04500
aTSS+873556	CP006471	aTSS	+	873556	0.99	0.99	1	A	268	M744_RS04500	gatC	108.933	169.596	-0.562212	0.158461	-0.652773	0.0984503	0.280186	0.591715	213	243	35	40	75	63	305	108	aspartyl/glutamyl-tRNA(Asn/Gln) amidotransferase subunit C	aTSS, 268 bp downstream of reverse gene M744_RS04500
gTSS-1146431	CP006471	gTSS	-	1146431	1	1	0.98	G	20	M744_RS05915	gcsH, gcvH	1022.83	1800.63	1.15122	1.90446e-07	-0.295565	0.223171	0.341004	0.241991	1588	1265	656	896	523	597	1825	788	glycine cleavage system protein H	gTSS, 20 bp upstream of gene M744_RS05915
iTSS-1143534	CP006471	iTSS	-	1143534	1	1	1	A	2429	M744_RS05910	gcvP	3046.95	6108.64	1.24823	7.25673e-11	-0.543416	0.00717532	-0.171035	0.544283	4435	4667	2037	3360	1332	1697	4089	1763	glycine dehydrogenase (aminomethyl-transferring)	iTSS, 2429 bp inside of gene M744_RS05910
aTSS+1145076	CP006471	aTSS	+	1145076	1	0.9	1	A	887	M744_RS05910	gcvP	1038.57	3499.69	3.72776	2.38516e-39	-2.30746	3.14662e-12	1.22597	0.000227498	470	445	1275	1684	37	53	1364	331	glycine dehydrogenase (aminomethyl-transferring)	aTSS, 887 bp downstream of reverse gene M744_RS05910
aTSS+1143684	CP006471	aTSS	+	1143684	0.96	0.69	1	A	2279	M744_RS05910	gcvP	262.285	1163.55	5.28884	1.33173e-54	-1.23739	0.0142783	0.379084	0.48582	57	36	291	640	10	9	66	23	glycine dehydrogenase (aminomethyl-transferring)	aTSS, 2279 bp downstream of reverse gene M744_RS05910
aTSS+1144406	CP006471	aTSS	+	1144406	0.99	0.99	1	A	1557	M744_RS05910	gcvP	475.245	910.364	-1.42703	9.41867e-08	0.915544	0.000253252	-0.195404	0.584827	967	735	64	92	720	827	748	325	glycine dehydrogenase (aminomethyl-transferring)	aTSS, 1557 bp downstream of reverse gene M744_RS05910
iTSS-1144097	CP006471	iTSS	-	1144097	0.98	0.99	0.97	A	1866	M744_RS05910	gcvP	179.389	414.473	1.66856	6.98678e-07	-1.14931	0.00206409	0.174554	0.741398	188	273	151	209	38	64	305	92	glycine dehydrogenase (aminomethyl-transferring)	iTSS, 1866 bp inside of gene M744_RS05910
gTSS-1145983	CP006471	gTSS	-	1145983	1	0.87	0.91	A	20	M744_RS05910	gcvP	234.29	334.099	-0.552251	0.0645189	-1.18695	6.08736e-05	-0.130375	0.768441	524	615	80	111	110	132	437	271	glycine dehydrogenase (aminomethyl-transferring)	gTSS, 20 bp upstream of gene M744_RS05910
aTSS+1143627	CP006471	aTSS	+	1143627	0.89	0.85	1	G	2336	M744_RS05910	gcvP	192.28	312.447	-2.44147	2.47435e-10	0.58176	0.0684897	0.0602333	0.909162	442	321	18	16	241	313	388	180	glycine dehydrogenase (aminomethyl-transferring)	aTSS, 2336 bp downstream of reverse gene M744_RS05910
gTSS-888624	CP006471	gTSS	-	888624	1	1	0.99	A	11	M744_RS04575	gcvT	525.185	1685.34	3.77198	8.71594e-57	1.06084	3.21361e-05	-0.119088	0.769279	217	222	614	859	205	237	175	104	aminomethyltransferase	gTSS, 11 bp upstream of gene M744_RS04575
aTSS+887465	CP006471	aTSS	+	887465	1	0.98	1	A	30	M744_RS04575	gcvT	238.477	681.792	-1.18855	0.00286247	2.18315	4.20083e-10	-0.342347	0.500059	296	227	18	40	476	683	268	59	aminomethyltransferase	aTSS, 30 bp downstream of reverse gene M744_RS04575
iTSS-887998	CP006471	iTSS	-	887998	1	1	0.99	G	615	M744_RS04575	gcvT	173.093	319.892	-2.06332	2.62859e-08	0.92246	0.00174042	0.0860226	0.856743	322	288	15	21	253	306	317	146	aminomethyltransferase	iTSS, 615 bp inside of gene M744_RS04575
gTSS+1659222	CP006471	gTSS	+	1659222	0.94	0.92	1	A	19	M744_RS08410	ggt	1458.61	3535.74	-2.48473	9.93659e-12	1.5952	9.29782e-06	-0.188619	0.731806	1954	2295	77	110	2697	3542	2694	432	hypothetical protein	gTSS, 19 bp upstream of gene M744_RS08410
gTSS-385735	CP006471	gTSS	-	385735	1	0.99	0.98	A	17	M744_RS02040	ggt	528.083	1017.2	-1.19728	1.25774e-05	1.07608	3.38028e-05	0.187169	0.61653	982	688	66	116	700	1019	940	424	gamma-glutamyltranspeptidase	gTSS, 17 bp upstream of gene M744_RS02040
iTSS+2308662	CP006471	iTSS	+	2308662	1	0.98	1	A	912	M744_RS11415	ggtA	158.304	181.273	-0.00542701	0.988102	-0.0878714	0.814499	0.121268	0.81066	323	258	66	74	121	143	326	134	sugar ABC transporter ATP-binding protein	iTSS, 912 bp inside of gene M744_RS11415
gTSS+767696	CP006471	gTSS	+	767696	0.93	0.85	1	C	7	M744_RS03995	gidA	557.025	1474.39	-0.68947	0.00872402	2.00323	7.71908e-17	-0.230263	0.51229	563	708	72	125	1014	1477	518	251	tRNA uridine-5-carboxymethylaminomethyl(34) synthesis enzyme MnmG	gTSS, 7 bp upstream of gene M744_RS03995
aTSS-768426	CP006471	aTSS	-	768426	1	0.96	0.95	G	723	M744_RS03995	gidA	402.831	887.207	1.16509	8.29596e-06	-0.467619	0.098305	-0.749886	0.0183866	621	685	253	488	215	240	328	202	tRNA uridine-5-carboxymethylaminomethyl(34) synthesis enzyme MnmG	aTSS, 723 bp downstream of forward gene M744_RS03995
gTSS-304955	CP006471	gTSS	-	304955	1	1	0.89	G	374	M744_RS01620	gidB	16510.5	58815.7	4.60959	9.94061e-97	-4.19178	7.11948e-67	1.05563	3.52845e-05	5287	3581	21221	32351	104	131	9325	4013	ribosomal RNA small subunit methyltransferase G	gTSS, 374 bp upstream of gene M744_RS01620
gTSS-304599	CP006471	gTSS	-	304599	1	0.86	0.3	A	18	M744_RS01620	gidB	434.941	955.308	0.365418	0.233249	1.77481	9.39361e-10	-0.171871	0.69991	556	418	158	138	669	957	429	192	ribosomal RNA small subunit methyltransferase G	gTSS, 18 bp upstream of gene M744_RS01620
gTSS-305136	CP006471	gTSS	-	305136	0.94	0.94	0.92	G	555	M744_RS01620	gidB	561.299	760.55	-0.792248	0.00150578	-0.606417	0.0166161	-0.410208	0.187747	1382	1400	130	279	411	470	1028	471	ribosomal RNA small subunit methyltransferase G	gTSS, 555 bp upstream of gene M744_RS01620
gTSS+2354845	CP006471	gTSS	+	2354845	1	1	1	A	32	M744_RS11650	gifA	71294.3	330758	6.40541	4.28453e-138	-1.81909	9.13372e-12	-0.678642	0.0336842	7436	4735	120501	124883	794	862	3479	1828	hypothetical protein	gTSS, 32 bp upstream of gene M744_RS11650
iTSS+218622	CP006471	iTSS	+	218622	1	0.98	1	C	252	M744_RS01165	gifA	782.862	1175.59	-0.308339	0.338241	0.315369	0.351219	-0.913822	0.0126235	1062	2164	254	393	821	1138	740	435	hypothetical protein	iTSS, 252 bp inside of gene M744_RS01165
gTSS+2354862	CP006471	gTSS	+	2354862	1	0.5	0.89	C	15	M744_RS11650	gifA	152.905	916.782	8.30927	4.76764e-10	0.795443	0.644743	1.11504	0.592481	2	5	334	158	2	4	1	7	hypothetical protein	gTSS, 15 bp upstream of gene M744_RS11650
gTSS+296856	CP006471	gTSS	+	296856	1	0.98	1	A	21	M744_RS01575	glcD	257.266	350.379	-0.13086	0.691421	0.364016	0.262106	0.251419	0.560519	513	354	80	115	199	351	476	247	FAD-binding oxidoreductase	gTSS, 21 bp upstream of gene M744_RS01575
gTSS+1474134	CP006471	gTSS	+	1474134	1	0.96	1	A	27	M744_RS07560	glcE	1064.51	1593.28	-2.19044	3.44457e-19	-0.0727949	0.793245	-0.0957046	0.799355	2958	2114	106	170	1051	1280	2189	1134	FAD/FMN-containing dehydrogenase	gTSS, 27 bp upstream of gene M744_RS07560
gTSS+1473946	CP006471	gTSS	+	1473946	0.91	0.7	1	A	215	M744_RS07560	glcE	780.322	1428.77	-2.31102	2.5757e-21	0.360603	0.13218	-0.73045	0.00578991	1802	1935	69	119	1130	1170	1118	501	FAD/FMN-containing dehydrogenase	gTSS, 215 bp upstream of gene M744_RS07560
gTSS+1473929	CP006471	gTSS	+	1473929	1	1	1	G	232	M744_RS07560	glcE	260.387	453.918	-1.506	1.4297e-06	0.671334	0.0193903	-0.0986711	0.825724	559	435	29	59	359	403	437	218	FAD/FMN-containing dehydrogenase	gTSS, 232 bp upstream of gene M744_RS07560
gTSS+1475390	CP006471	gTSS	+	1475390	0.99	0.97	1	A	45	M744_RS07565	glcF	1077.85	2053.36	0.405348	0.0796552	1.51512	1.38712e-11	0.15834	0.631844	1415	1118	305	536	1471	2057	1395	632	glycolate oxidase	gTSS, 45 bp upstream of gene M744_RS07565
aTSS-1476208	CP006471	aTSS	-	1476208	0.99	0.98	0.97	G	773	M744_RS07565	glcF	185.288	335.842	-0.259802	0.418191	-1.32144	2.79204e-05	0.665099	0.0599789	324	392	59	89	61	78	504	282	glycolate oxidase	aTSS, 773 bp downstream of forward gene M744_RS07565
gTSS+1474718	CP006471	gTSS	+	1474718	0.79	0.84	1	G	717	M744_RS07565	glcF	186.582	229.65	-0.241583	0.429264	-0.669782	0.0247442	0.13392	0.759148	385	387	66	95	110	124	413	192	glycolate oxidase	gTSS, 717 bp upstream of gene M744_RS07565
aTSS-1476415	CP006471	aTSS	-	1476415	0.97	0.96	0.84	A	980	M744_RS07565	glcF	110.539	169.04	-0.723107	0.0676681	-0.0582795	0.893445	0.451283	0.337866	234	183	23	40	72	125	304	116	glycolate oxidase	aTSS, 980 bp downstream of forward gene M744_RS07565
aTSS-1540868	CP006471	aTSS	-	1540868	1	1	0.84	A	1138	M744_RS07865	gldA	5836.44	16571.5	2.41506	8.64784e-33	-0.962177	5.57776e-06	0.128447	0.682085	5052	5814	5391	9115	1145	1572	6279	2464	glycerol dehydrogenase	aTSS, 1138 bp downstream of forward gene M744_RS07865
gTSS+908557	CP006471	gTSS	+	908557	1	1	1	T	73	M744_RS04690	gldA	5704.11	16437	3.30289	5.44101e-61	1.14329	3.92172e-08	-0.322804	0.232296	2669	3405	5836	9041	2904	3595	2353	1109	oxidoreductase	gTSS, 73 bp upstream of gene M744_RS04690
iTSS+1540090	CP006471	iTSS	+	1540090	1	1	1	A	360	M744_RS07865	gldA	1171.18	4191.4	4.85583	8.46953e-80	-2.50209	5.20755e-13	1.753	9.28884e-10	265	252	1527	2151	22	22	1038	303	glycerol dehydrogenase	iTSS, 360 bp inside of gene M744_RS07865
aTSS-908854	CP006471	aTSS	-	908854	1	1	0.96	A	224	M744_RS04690	gldA	718.757	1163.94	0.232971	0.379797	0.823734	0.00142565	-0.999675	0.000594182	984	1407	250	458	891	1166	614	256	oxidoreductase	aTSS, 224 bp downstream of forward gene M744_RS04690
gTSS+1539597	CP006471	gTSS	+	1539597	1	0.99	1	G	133	M744_RS07865	gldA	209.384	834.484	4.84811	1.81065e-48	-0.35088	0.448155	-0.0259876	0.969854	41	57	252	459	19	18	39	27	glycerol dehydrogenase	gTSS, 133 bp upstream of gene M744_RS07865
aTSS-909546	CP006471	aTSS	-	909546	0.99	1	0.96	G	916	M744_RS04690	gldA	147.86	261.537	-1.83104	2.64491e-06	0.786086	0.0151125	0.301761	0.495887	275	242	14	22	174	262	339	130	oxidoreductase	aTSS, 916 bp downstream of forward gene M744_RS04690
iTSS+1539942	CP006471	iTSS	+	1539942	0.98	0.99	1	A	212	M744_RS07865	gldA	174.277	243.618	0.911945	0.00637866	0.329153	0.365683	0.454838	0.293415	265	204	85	134	137	146	378	113	glycerol dehydrogenase	iTSS, 212 bp inside of gene M744_RS07865
gTSS+665067	CP006471	gTSS	+	665067	1	1	1	G	19	M744_RS03505	glgA	1854.21	4407.68	-1.84131	2.49165e-16	1.49475	5.18602e-12	-0.299964	0.298827	3135	2453	163	219	3486	4113	2292	990	glycogen synthase	gTSS, 19 bp upstream of gene M744_RS03505
gTSS+664644	CP006471	gTSS	+	664644	0.84	0.82	1	G	442	M744_RS03505	glgA	198.611	462.181	0.266411	0.4185	1.76874	2.30827e-09	-0.16519	0.724564	242	211	47	90	294	463	211	84	glycogen synthase	gTSS, 442 bp upstream of gene M744_RS03505
aTSS+2164268	CP006471	aTSS	+	2164268	1	1	1	A	476	M744_RS10720	glgB	1218.37	4150.6	3.24862	1.36593e-36	-0.381204	0.187666	-0.574569	0.0843794	684	824	1314	2283	301	248	561	196	glycogen-branching enzyme	aTSS, 476 bp downstream of reverse gene M744_RS10720
gTSS+2665923	CP006471	gTSS	+	2665923	1	0.95	1	G	82	M744_RS13175	glgC, agp	1185.02	3617.59	-3.1501	4.22626e-21	2.13106	9.45753e-13	-1.18443	0.000591761	1639	1317	41	39	2675	3624	828	200	glucose-1-phosphate adenylyltransferase	gTSS, 82 bp upstream of gene M744_RS13175
aTSS-2667285	CP006471	aTSS	-	2667285	1	0.97	0.93	G	1280	M744_RS13175	glgC, agp	123.6	207.964	-0.570657	0.148908	-0.0883133	0.837726	0.688708	0.120443	253	181	23	51	100	95	374	142	glucose-1-phosphate adenylyltransferase	aTSS, 1280 bp downstream of forward gene M744_RS13175
gTSS+326961	CP006471	gTSS	+	326961	1	0.99	1	G	221	M744_RS01735	glgP	458.176	1034.81	1.57634	7.10793e-11	-0.760529	0.00357349	-0.149424	0.689233	573	663	377	529	174	176	515	267	glycogen phosphorylase	gTSS, 221 bp upstream of gene M744_RS01735
aTSS-328395	CP006471	aTSS	-	328395	1	1	0.93	A	1213	M744_RS01735	glgP	320.345	742.684	-2.36203	5.28551e-12	1.60042	1.12862e-09	0.340044	0.338907	431	433	14	28	533	744	591	219	glycogen phosphorylase	aTSS, 1213 bp downstream of forward gene M744_RS01735
aTSS-328730	CP006471	aTSS	-	328730	0.97	0.89	0.72	A	1548	M744_RS01735	glgP	247.048	344.39	1.28238	4.2702e-06	1.26953	5.12717e-06	0.844476	0.00916797	233	246	108	183	221	345	443	183	glycogen phosphorylase	aTSS, 1548 bp downstream of forward gene M744_RS01735
gTSS+483213	CP006471	gTSS	+	483213	1	0.94	1	A	162	M744_RS02555	glgX	3039.93	10356.3	4.41305	3.44208e-65	-1.72166	1.14985e-09	1.52665	1.78425e-07	944	820	3773	5487	125	132	3133	841	glycogen debranching enzyme	gTSS, 162 bp upstream of gene M744_RS02555
aTSS-483521	CP006471	aTSS	-	483521	0.98	0.93	0.96	A	146	M744_RS02555	glgX	265.785	956.293	4.5934	1.28375e-35	-6.07778	6.93099e-05	1.56401	0.000365154	60	80	318	526	1	0	278	55	glycogen debranching enzyme	aTSS, 146 bp downstream of forward gene M744_RS02555
aTSS-483949	CP006471	aTSS	-	483949	1	0.99	0.83	A	574	M744_RS02555	glgX	192.691	702.683	5.14152	5.78769e-52	-2.54369	0.00039155	1.65351	5.59867e-05	41	31	256	370	2	4	125	43	glycogen debranching enzyme	aTSS, 574 bp downstream of forward gene M744_RS02555
aTSS-484693	CP006471	aTSS	-	484693	1	0.98	0.96	G	1318	M744_RS02555	glgX	276.376	367.551	0.488944	0.0833234	0.140147	0.660376	0.539285	0.110736	383	442	113	174	194	247	661	234	glycogen debranching enzyme	aTSS, 1318 bp downstream of forward gene M744_RS02555
aTSS-484873	CP006471	aTSS	-	484873	1	0.99	0.96	G	1498	M744_RS02555	glgX	216.765	356.559	-0.750361	0.019445	0.580229	0.0594083	0.158651	0.726003	403	359	48	63	282	261	450	175	glycogen debranching enzyme	aTSS, 1498 bp downstream of forward gene M744_RS02555
aTSS-483624	CP006471	aTSS	-	483624	0.74	0.79	0.72	G	249	M744_RS02555	glgX	175.684	327.515	-2.37998	1.79333e-09	-0.464813	0.191644	0.357004	0.428891	487	328	14	25	122	165	589	197	glycogen debranching enzyme	aTSS, 249 bp downstream of forward gene M744_RS02555
aTSS-484319	CP006471	aTSS	-	484319	0.87	0.83	0.35	G	944	M744_RS02555	glgX	201.651	270.341	-0.251691	0.475934	-0.337954	0.349994	0.182911	0.711778	299	491	69	94	122	184	390	227	glycogen debranching enzyme	aTSS, 944 bp downstream of forward gene M744_RS02555
gTSS-346862	CP006471	gTSS	-	346862	1	0.93	0.81	A	22	M744_RS01855	glk	303.666	456.33	0.64892	0.0117036	-0.0344896	0.910554	-0.137902	0.723877	478	531	145	251	205	274	445	209	glucokinase	gTSS, 22 bp upstream of gene M744_RS01855
gTSS+49371	CP006471	gTSS	+	49371	1	1	0.98	A	26	M744_RS00270	glmS	566.902	1022.9	-2.66895	2.4213e-21	0.575469	0.0239085	-0.373506	0.245344	1339	1111	47	46	809	953	892	443	glutamine--fructose-6-phosphate aminotransferase	gTSS, 26 bp upstream of gene M744_RS00270
aTSS-49701	CP006471	aTSS	-	49701	1	1	0.96	A	304	M744_RS00270	glmS	175.685	408.277	-3.40435	3.27524e-12	1.17812	0.000144078	-0.185044	0.692361	309	303	9	5	269	409	245	131	glutamine--fructose-6-phosphate aminotransferase	aTSS, 304 bp downstream of forward gene M744_RS00270
aTSS-49506	CP006471	aTSS	-	49506	1	0.85	0.76	A	109	M744_RS00270	glmS	132.503	190.17	0.0272989	0.944876	0.395748	0.289149	0.703124	0.0942849	238	158	36	65	113	139	342	132	glutamine--fructose-6-phosphate aminotransferase	aTSS, 109 bp downstream of forward gene M744_RS00270
aTSS-285179	CP006471	aTSS	-	285179	1	0.99	0.99	A	803	M744_RS01515	glmU	1469.58	5457.78	4.84376	3.05109e-80	-2.88778	4.97328e-17	1.17799	8.53024e-05	361	316	1843	3002	23	21	912	266	bifunctional N-acetylglucosamine-1-phosphate uridyltransferase/glucosamine-1-phosphate acetyltransferase	aTSS, 803 bp downstream of forward gene M744_RS01515
gTSS+284330	CP006471	gTSS	+	284330	0.99	0.77	1	G	46	M744_RS01515	glmU	171.25	557.013	-5.11987	3.36448e-08	2.11873	3.61824e-09	-0.505065	0.304755	253	164	0	3	333	558	112	83	bifunctional N-acetylglucosamine-1-phosphate uridyltransferase/glucosamine-1-phosphate acetyltransferase	gTSS, 46 bp upstream of gene M744_RS01515
aTSS-898323	CP006471	aTSS	-	898323	1	1	0.97	A	1221	M744_RS04635	glnA	1305.36	4592.15	4.07304	1.68501e-67	-0.632685	0.0167658	0.142091	0.706349	405	580	1673	2413	137	171	571	226	type III glutamate--ammonia ligase	aTSS, 1221 bp downstream of forward gene M744_RS04635
gTSS+1023606	CP006471	gTSS	+	1023606	1	0.9	1	G	146	M744_RS05345	glnA	1392.11	2372.33	-1.94738	3.86706e-12	-0.219954	0.478091	0.0435414	0.93022	3450	3087	163	258	1209	1509	2298	1992	type I glutamate--ammonia ligase	gTSS, 146 bp upstream of gene M744_RS05345
aTSS-1023952	CP006471	aTSS	-	1023952	0.96	0.98	0.96	G	200	M744_RS05345	glnA	272.725	686.214	2.03821	6.98169e-14	-1.39566	7.71806e-06	0.768781	0.0197343	250	310	250	309	47	56	490	204	type I glutamate--ammonia ligase	aTSS, 200 bp downstream of forward gene M744_RS05345
iTSS+898038	CP006471	iTSS	+	898038	1	0.99	1	A	936	M744_RS04635	glnA	330.155	645.041	0.735395	0.0090433	-1.97253	3.82204e-11	-0.69242	0.0429625	599	779	235	329	61	112	377	213	type III glutamate--ammonia ligase	iTSS, 936 bp inside of gene M744_RS04635
aTSS-897059	CP006471	aTSS	-	897059	1	0.94	0.95	C	43	M744_RS04635	glnA	194.458	278.507	-1.41255	2.45205e-05	0.345602	0.281034	0.139453	0.764458	358	410	30	41	197	279	466	165	type III glutamate--ammonia ligase	aTSS, 43 bp upstream of forward gene M744_RS04635
gTSS+249733	CP006471	gTSS	+	249733	1	1	0.87	A	120	M744_RS01345	glnB	9149.61	24041.9	1.85179	4.12093e-20	-0.881851	2.6475e-05	-0.261106	0.34906	10371	12219	7321	13224	2505	3471	9027	4353	nitrogen regulatory protein P-II	gTSS, 120 bp upstream of gene M744_RS01345
gTSS+249800	CP006471	gTSS	+	249800	1	0.74	0.91	G	53	M744_RS01345	glnB	8164.88	21358.2	-5.31761	2.92613e-87	1.3472	1.00354e-07	-0.314126	0.355429	15480	12141	81	86	16892	16660	9208	5792	nitrogen regulatory protein P-II	gTSS, 53 bp upstream of gene M744_RS01345
aTSS-249837	CP006471	aTSS	-	249837	0.99	0.99	0.97	G	16	M744_RS01345	glnB	280.236	999.926	4.11223	2.84299e-42	-2.16363	1.34395e-06	0.955564	0.0115419	119	84	327	550	9	13	224	72	nitrogen regulatory protein P-II	aTSS, 16 bp upstream of forward gene M744_RS01345
gTSS+249129	CP006471	gTSS	+	249129	0.93	0.89	1	A	724	M744_RS01345	glnB	82.366	177.643	-1.17444	0.0179889	-0.983504	0.0446991	-0.545069	0.384224	134	327	19	32	51	62	128	85	nitrogen regulatory protein P-II	gTSS, 724 bp upstream of gene M744_RS01345
gTSS-400184	CP006471	gTSS	-	400184	1	0.98	0.97	A	22	M744_RS02120	glnN	1038.89	2160.85	0.00827539	0.976327	1.29281	2.11165e-07	-0.777358	0.00809742	1626	1422	296	465	1709	1881	695	487	glutamine synthetase	gTSS, 22 bp upstream of gene M744_RS02120
gTSS+2628264	CP006471	gTSS	+	2628264	1	0.96	1	A	29	M744_RS12995	gloA	1613.95	2351.73	-0.838781	0.000154174	-0.0750338	0.773627	-0.769567	0.00255731	3376	4329	452	602	1619	1915	2138	1057	lactoylglutathione lyase	gTSS, 29 bp upstream of gene M744_RS12995
gTSS-1993801	CP006471	gTSS	-	1993801	0.99	0.98	0.77	G	138	M744_RS09905	glpD	462.252	1072.65	1.79062	1.96626e-12	0.0536689	0.866634	0.422104	0.207313	558	443	290	590	224	279	621	320	carotene isomerase	gTSS, 138 bp upstream of gene M744_RS09905
gTSS-1993683	CP006471	gTSS	-	1993683	0.99	0.9	0.98	G	20	M744_RS09905	glpD	292.716	645.856	-1.67388	1.147e-07	0.933607	0.00121259	-1.10312	0.000849671	496	676	36	55	447	647	233	141	carotene isomerase	gTSS, 20 bp upstream of gene M744_RS09905
aTSS-2655640	CP006471	aTSS	-	2655640	0.97	0.96	0.95	A	253	M744_RS13130	gltA	418.169	1386.15	4.17539	3.27064e-40	-2.55641	1.31981e-08	1.48506	5.40035e-05	165	116	505	748	12	11	492	124	citrate synthase	aTSS, 253 bp downstream of forward gene M744_RS13130
gTSS+2655355	CP006471	gTSS	+	2655355	0.9	0.83	1	A	32	M744_RS13130	gltA	361.606	861.053	-2.92003	1.3215e-16	1.15562	6.65624e-05	-1.07038	0.00141817	743	652	11	36	681	821	268	179	citrate synthase	gTSS, 32 bp upstream of gene M744_RS13130
iTSS+2655962	CP006471	iTSS	+	2655962	1	0.98	1	C	575	M744_RS13130	gltA	330.916	832.525	0.748458	0.00513185	2.58506	1.34845e-25	0.0933931	0.824109	246	256	88	119	630	834	273	115	citrate synthase	iTSS, 575 bp inside of gene M744_RS13130
gTSS-2367947	CP006471	gTSS	-	2367947	1	1	0.96	A	175	M744_RS11705	gltB, glsF, gltS	74535	114762	0.796266	5.92536e-05	0.187383	0.396976	-0.630935	0.00716405	113090	130610	41810	62891	56132	79304	82175	33151	glutamate synthase subunit alpha	gTSS, 175 bp upstream of gene M744_RS11705
iTSS-2364426	CP006471	iTSS	-	2364426	0.96	0.94	0.96	G	3346	M744_RS11705	gltB, glsF, gltS	1392.49	2404.88	1.12287	3.30671e-05	1.62959	2.26936e-09	-0.0943044	0.830655	1716	1143	529	1051	1902	2380	1070	719	glutamate synthase subunit alpha	iTSS, 3346 bp inside of gene M744_RS11705
aTSS+2366799	CP006471	aTSS	+	2366799	0.99	0.98	1	A	973	M744_RS11705	gltB, glsF, gltS	855.831	1634.86	-2.04631	1.94868e-16	0.780145	0.0010022	-0.183678	0.584827	1860	1438	80	117	1293	1430	1483	625	glutamate synthase subunit alpha	aTSS, 973 bp downstream of reverse gene M744_RS11705
iTSS-2365068	CP006471	iTSS	-	2365068	1	0.97	0.89	A	2704	M744_RS11705	gltB, glsF, gltS	226.165	665.406	2.73806	1.39731e-21	-2.81091	1.42858e-11	0.549918	0.14634	204	157	232	366	10	15	280	108	glutamate synthase subunit alpha	iTSS, 2704 bp inside of gene M744_RS11705
aTSS+2364950	CP006471	aTSS	+	2364950	1	0.99	1	G	2822	M744_RS11705	gltB, glsF, gltS	261.529	654.497	1.9692	3.69594e-12	-0.364472	0.262127	0.519341	0.157691	311	233	180	360	94	110	395	169	glutamate synthase subunit alpha	aTSS, 2822 bp downstream of reverse gene M744_RS11705
gTSS+2336007	CP006471	gTSS	+	2336007	1	1	1	A	164	M744_RS11540	gltX	620.469	950.691	-0.743191	0.0029287	-1.27128	3.82868e-07	-0.627769	0.033547	1765	1686	215	290	344	340	1219	443	tRNA glutamyl-Q(34) synthetase GluQRS	gTSS, 164 bp upstream of gene M744_RS11540
gTSS-796814	CP006471	gTSS	-	796814	1	0.78	0.61	T	24	M744_RS04145	gltX	239.525	646.854	1.04228	0.00159646	2.76812	7.0543e-19	-0.356254	0.439982	189	144	53	122	458	648	105	71	glutamate--tRNA ligase	gTSS, 24 bp upstream of gene M744_RS04145
aTSS-2336523	CP006471	aTSS	-	2336523	0.92	0.8	0.72	C	352	M744_RS11540	gltX	274.896	592.889	1.54525	6.83346e-09	0.0840966	0.795213	-0.313866	0.40542	320	382	216	285	145	219	266	133	tRNA glutamyl-Q(34) synthetase GluQRS	aTSS, 352 bp downstream of forward gene M744_RS11540
gTSS+288833	CP006471	gTSS	+	288833	1	0.98	1	T	83	M744_RS01545	glyA	10638	29353	0.757506	8.21543e-05	2.79909	4.20991e-49	-0.550552	0.0170869	7085	8136	2516	3863	22115	29405	5213	2288	serine hydroxymethyltransferase	gTSS, 83 bp upstream of gene glyA
aTSS-290060	CP006471	aTSS	-	290060	0.78	0.84	0.53	A	1144	M744_RS01545	glyA	193.273	278.144	-2.22474	6.24034e-11	-0.189461	0.557744	-0.214307	0.601211	457	512	17	35	182	230	410	188	serine hydroxymethyltransferase	aTSS, 1144 bp downstream of forward gene glyA
aTSS-289553	CP006471	aTSS	-	289553	1	0.64	0.5	C	637	M744_RS01545	glyA	132.144	233.313	0.775134	0.0832976	0.23841	0.638198	-1.31254	0.0139317	117	337	85	104	103	160	94	39	serine hydroxymethyltransferase	aTSS, 637 bp downstream of forward gene glyA
gTSS+288755	CP006471	gTSS	+	288755	0.96	0.94	0.84	T	161	M744_RS01545	glyA	101.257	176.013	-1.284	0.00513475	-0.0436569	0.931784	-0.86226	0.103116	188	324	21	31	94	150	178	43	serine hydroxymethyltransferase	gTSS, 161 bp upstream of gene glyA
gTSS-729025	CP006471	gTSS	-	729025	0.99	0.94	1	G	31	M744_RS03810	glyQ	729.169	2540.5	-3.0951	1.19895e-20	2.66553	4.5953e-30	-0.392816	0.2117	675	637	15	23	1550	2545	490	225	glycine--tRNA ligase subunit alpha	gTSS, 31 bp upstream of gene M744_RS03810
aTSS+728290	CP006471	aTSS	+	728290	1	0.99	1	G	704	M744_RS03810	glyQ	625.501	2281.65	4.36497	1.17714e-72	-3.31953	3.84888e-15	0.930752	0.00161522	219	173	760	1255	9	10	382	160	glycine--tRNA ligase subunit alpha	aTSS, 704 bp downstream of reverse gene M744_RS03810
aTSS+729018	CP006471	aTSS	+	729018	0.98	0.93	1	A	24	M744_RS03810	glyQ	122.376	249.111	-0.245294	0.543782	-0.857561	0.029394	1.11691	0.00714947	237	159	41	39	46	60	448	180	glycine--tRNA ligase subunit alpha	aTSS, 24 bp upstream of reverse gene M744_RS03810
gTSS+549911	CP006471	gTSS	+	549911	1	0.99	1	G	27	M744_RS02885	glyS	1122.6	4092.75	-3.45905	2.9046e-20	3.5016	2.98325e-43	-0.195787	0.609539	745	505	12	16	2814	4100	470	278	glycine--tRNA ligase subunit beta	gTSS, 27 bp upstream of gene M744_RS02885
aTSS-551687	CP006471	aTSS	-	551687	1	1	0.98	C	1749	M744_RS02885	glyS	552.855	1688.97	3.34273	3.1402e-29	-2.3862	7.15143e-11	1.43312	2.97745e-05	312	271	550	929	32	21	963	262	glycine--tRNA ligase subunit beta	aTSS, 1749 bp downstream of forward gene M744_RS02885
gTSS-531227	CP006471	gTSS	-	531227	1	0.99	1	A	27	M744_RS02785	gnd	841.986	1208.79	-1.00456	5.99712e-06	-1.1818	9.96274e-08	0.10407	0.759868	2041	2087	225	275	390	492	2144	1015	phosphogluconate dehydrogenase (NADP(+)-dependent, decarboxylating)	gTSS, 27 bp upstream of gene M744_RS02785
aTSS+530142	CP006471	aTSS	+	530142	1	0.99	1	G	1058	M744_RS02785	gnd	431.82	690.061	-1.04664	0.000141899	-0.120495	0.691749	0.528813	0.100767	978	684	79	120	321	421	1241	508	phosphogluconate dehydrogenase (NADP(+)-dependent, decarboxylating)	aTSS, 1058 bp downstream of reverse gene M744_RS02785
iTSS+2426845	CP006471	iTSS	+	2426845	1	0.99	1	A	730	M744_RS11935	gor, gshR	2745.08	9437.49	3.72413	4.4069e-59	-1.85487	9.42836e-14	0.466286	0.118717	1184	1372	3223	5191	183	153	1853	738	glutathione-disulfide reductase	iTSS, 730 bp inside of gene M744_RS11935
gTSS+2425714	CP006471	gTSS	+	2425714	1	0.83	1	A	401	M744_RS11935	gor, gshR	588.179	1943.36	3.70367	8.6211e-35	-1.59095	8.00042e-06	2.0307	9.32411e-10	200	271	708	761	39	36	1152	334	glutathione-disulfide reductase	gTSS, 401 bp upstream of gene M744_RS11935
iTSS+2427416	CP006471	iTSS	+	2427416	0.99	0.95	1	G	1301	M744_RS11935	gor, gshR	274.913	551.716	1.22588	1.55281e-05	-0.877207	0.00402707	0.057599	0.906602	412	412	201	271	118	95	391	208	glutathione-disulfide reductase	iTSS, 1301 bp inside of gene M744_RS11935
aTSS-2427207	CP006471	aTSS	-	2427207	0.96	0.95	0.89	G	1092	M744_RS11935	gor, gshR	314.111	382.288	-0.508069	0.0802673	-0.0355161	0.915059	-0.0724073	0.872172	683	597	77	150	264	342	502	321	glutathione-disulfide reductase	aTSS, 1092 bp downstream of forward gene M744_RS11935
gTSS-97406	CP006471	gTSS	-	97406	1	0.99	0.97	G	43	M744_RS00510	gpmI, gpmB, cobC	328.592	1212.85	-2.68147	1.06669e-06	3.90823	6.88992e-36	0.33868	0.464294	166	113	1	10	831	1215	138	98	histidine phosphatase family protein	gTSS, 43 bp upstream of gene M744_RS00510
iTSS-97041	CP006471	iTSS	-	97041	0.99	0.99	0.95	A	322	M744_RS00510	gpmI, gpmB, cobC	143.716	192.659	-1.41573	7.71266e-05	0.145051	0.688668	0.0500051	0.927663	295	311	19	38	134	193	324	133	histidine phosphatase family protein	iTSS, 322 bp inside of gene M744_RS00510
gTSS+660163	CP006471	gTSS	+	660163	1	1	1	G	45	M744_RS03490	gpsA	5274.5	12980.4	2.49775	1.13501e-37	0.638534	0.00188141	0.357843	0.160663	4508	3716	4729	6682	2703	3510	5276	2322	hypothetical protein	gTSS, 45 bp upstream of gene M744_RS03490
aTSS-661398	CP006471	aTSS	-	661398	1	0.96	0.94	A	1190	M744_RS03490	gpsA	314.771	1147.19	4.50069	2.66411e-46	-3.86707	2.66807e-08	1.04176	0.00804458	111	70	389	631	3	3	218	65	hypothetical protein	aTSS, 1190 bp downstream of forward gene M744_RS03490
gTSS+659202	CP006471	gTSS	+	659202	1	0.95	1	G	22	M744_RS03485	gpsA	366.283	987.251	0.308654	0.294957	2.06334	2.37549e-14	-0.64827	0.0598672	396	373	77	165	593	989	232	115	glycerol-3-phosphate dehydrogenase (NAD(P)(+))	gTSS, 22 bp upstream of gene M744_RS03485
aTSS-661002	CP006471	aTSS	-	661002	0.79	0.83	0.73	A	794	M744_RS03490	gpsA	152.189	266.193	-2.77768	1.83263e-12	-1.46429	1.15428e-05	-0.244676	0.59216	466	490	11	24	79	88	335	212	hypothetical protein	aTSS, 794 bp downstream of forward gene M744_RS03490
gTSS-2027449	CP006471	gTSS	-	2027449	1	0.98	0.9	A	0	M744_RS10070	gpx1	112.834	325.424	-0.470839	0.284504	2.21975	1.87265e-09	-2.15479	9.62589e-06	104	148	18	27	245	326	20	18	glutathione peroxidase	gTSS, 0 bp upstream of gene M744_RS10070
gTSS-2579923	CP006471	gTSS	-	2579923	0.99	0.88	0.92	G	48	M744_RS12750	groEL-2	2105.54	6702.13	-1.80697	1.59229e-11	3.03168	3.5886e-34	0.224523	0.54017	1600	1329	91	113	4941	6714	1307	948	molecular chaperone GroEL	gTSS, 48 bp upstream of gene M744_RS12750
gTSS+880799	CP006471	gTSS	+	880799	1	1	1	A	72	M744_RS04540	groES	22810.2	60798.1	-0.102249	0.780798	0.154288	0.700468	1.33368	0.000673509	29635	30966	6269	7343	13796	19070	39316	51051	co-chaperone GroES	gTSS, 72 bp upstream of gene M744_RS04540
gTSS-186808	CP006471	gTSS	-	186808	0.98	0.86	0.32	G	555	M744_RS00995	groES	224.621	793.264	4.99299	3.43959e-39	-3.4436	5.93168e-05	2.01767	5.91267e-06	62	28	289	416	2	2	223	59	hypothetical protein	gTSS, 555 bp upstream of gene M744_RS00995
gTSS-186547	CP006471	gTSS	-	186547	0.97	0.87	0.74	C	294	M744_RS00995	groES	167.487	227.591	-1.43085	2.95011e-05	0.353463	0.268048	0.263377	0.531134	315	329	24	35	180	218	409	159	hypothetical protein	gTSS, 294 bp upstream of gene M744_RS00995
gTSS-1114818	CP006471	gTSS	-	1114818	1	0.96	0.92	A	147	M744_RS05790	grpE	2056.17	3511.78	-0.0377131	0.864299	1.13231	3.08571e-08	0.349737	0.179937	2867	2724	514	844	2464	3518	3654	1529	nucleotide exchange factor GrpE	gTSS, 147 bp upstream of gene M744_RS05790
aTSS+1114024	CP006471	aTSS	+	1114024	1	0.93	1	A	24	M744_RS05790	grpE	986.499	3459.75	3.64207	9.54319e-59	0.184277	0.491317	-0.0736483	0.850654	444	493	1045	1903	202	320	430	204	nucleotide exchange factor GrpE	aTSS, 24 bp downstream of reverse gene M744_RS05790
gTSS-1114699	CP006471	gTSS	-	1114699	1	0.72	0.69	G	28	M744_RS05790	grpE	1076.48	1612.52	-0.489285	0.0290928	0.196383	0.414311	0.604536	0.0188854	1973	1663	252	390	875	1148	2482	1354	nucleotide exchange factor GrpE	gTSS, 28 bp upstream of gene M744_RS05790
gTSS-873387	CP006471	gTSS	-	873387	1	0.92	0.88	A	18	M744_RS04495	grxC	983.995	2568.9	2.29175	2.2838e-25	0.295928	0.227989	-0.691984	0.010825	890	988	877	1413	489	630	495	300	glutaredoxin 3	gTSS, 18 bp upstream of gene M744_RS04495
iTSS-872627	CP006471	iTSS	-	872627	0.99	0.97	0.96	G	482	M744_RS04490	gshB	229.862	450.202	-1.12577	0.000302674	1.23226	5.60272e-06	0.206153	0.600958	359	327	30	48	333	451	406	169	glutathione synthetase	iTSS, 482 bp inside of gene M744_RS04490
aTSS+873068	CP006471	aTSS	+	873068	1	0.94	1	A	41	M744_RS04490	gshB	187.878	259.13	-1.55295	1.09081e-06	-0.144257	0.662456	-0.432538	0.241991	453	477	29	50	180	228	311	169	glutathione synthetase	aTSS, 41 bp downstream of reverse gene M744_RS04490
gTSS-1985409	CP006471	gTSS	-	1985409	1	1	0.99	G	22	M744_RS09855	gst	626.904	978.394	-1.2868	3.22216e-05	-0.170475	0.626305	-0.851161	0.018859	1444	1801	134	194	576	833	595	544	glutathione S-transferase	gTSS, 22 bp upstream of gene M744_RS09855
gTSS+2479752	CP006471	gTSS	+	2479752	0.61	0.75	1	G	20	M744_RS12210	gst1	1506.96	2681.25	-0.5714	0.0173673	0.692141	0.00433935	-1.01605	0.000152786	2670	3215	441	516	1948	2686	1251	741	glutathione S-transferase	gTSS, 20 bp upstream of gene M744_RS12210
iTSS+2480459	CP006471	iTSS	+	2480459	1	1	1	A	687	M744_RS12210	gst1	1001.87	2423.46	1.88802	4.49208e-18	-0.252046	0.305734	-0.0472139	0.900676	1134	1142	777	1333	457	458	1048	512	glutathione S-transferase	iTSS, 687 bp inside of gene M744_RS12210
aTSS-2480446	CP006471	aTSS	-	2480446	1	1	1	A	674	M744_RS12210	gst1	1536.28	2279.81	0.2492	0.378189	-0.410012	0.157798	0.285982	0.449617	3070	2395	663	932	844	1158	4100	1107	glutathione S-transferase	aTSS, 674 bp downstream of forward gene M744_RS12210
gTSS+2479744	CP006471	gTSS	+	2479744	0.98	0.95	1	G	28	M744_RS12210	gst1	889.484	1985.48	-2.99222	9.03973e-29	0.942939	9.69611e-05	-0.993145	0.000278078	1821	1881	50	64	1474	1989	759	494	glutathione S-transferase	gTSS, 28 bp upstream of gene M744_RS12210
gTSS+2479358	CP006471	gTSS	+	2479358	1	1	1	A	414	M744_RS12210	gst1	1045.9	1378.08	0.542006	0.0196533	-0.186318	0.469855	0.260544	0.410752	1957	1457	477	758	688	754	1977	934	glutathione S-transferase	gTSS, 414 bp upstream of gene M744_RS12210
aTSS-2480300	CP006471	aTSS	-	2480300	1	0.98	0.98	G	528	M744_RS12210	gst1	301.232	845.392	2.51828	3.34007e-19	-0.14222	0.682815	0.389408	0.315684	204	294	254	465	106	111	324	145	glutathione S-transferase	aTSS, 528 bp downstream of forward gene M744_RS12210
aTSS-1963449	CP006471	aTSS	-	1963449	0.95	0.92	0.9	A	146	M744_RS09755	gtrC	597.367	1270.82	0.594163	0.0362125	-1.93156	2.8251e-11	-0.633564	0.0664585	1427	1161	305	699	171	152	747	410	ABC transporter substrate-binding protein	aTSS, 146 bp downstream of forward gene M744_RS09755
gTSS+379088	CP006471	gTSS	+	379088	1	1	1	A	115	M744_RS02020	guaA	12973.9	20896.6	1.22489	1.02247e-09	0.509568	0.0159268	0.323401	0.222007	14570	17327	7091	11494	9514	12562	20961	8351	GMP synthase (glutamine-hydrolyzing)	gTSS, 115 bp upstream of gene M744_RS02020
aTSS-1364253	CP006471	aTSS	-	1364253	1	0.95	0.97	A	806	M744_RS07005	guaB, gnaB	17380.3	56738.9	3.30056	1.72749e-54	-0.972911	1.18467e-05	0.19776	0.529088	10049	10489	20671	29034	2610	2366	11906	5143	guanosine monophosphate reductase	aTSS, 806 bp downstream of forward gene M744_RS07005
gTSS+1363425	CP006471	gTSS	+	1363425	1	0.96	1	A	22	M744_RS07005	guaB, gnaB	1956.34	4712.65	-2.09511	1.59784e-18	1.23045	1.55119e-07	-1.08591	3.52845e-05	3682	3459	156	261	3439	4721	1339	907	guanosine monophosphate reductase	gTSS, 22 bp upstream of gene M744_RS07005
aTSS-1364477	CP006471	aTSS	-	1364477	1	1	0.77	A	1030	M744_RS07005	guaB, gnaB	625.387	2209.61	4.54613	1.29811e-72	-1.25843	8.52089e-05	1.37058	3.21654e-06	165	173	805	1136	26	43	491	165	guanosine monophosphate reductase	aTSS, 1030 bp downstream of forward gene M744_RS07005
gTSS-319571	CP006471	gTSS	-	319571	1	1	1	G	92	M744_RS01685	gyrA	7455.87	22920.1	3.38634	5.91105e-56	1.33648	1.77401e-09	-0.194228	0.544648	3265	4152	6947	12607	3656	5522	3184	1460	DNA gyrase subunit A	gTSS, 92 bp upstream of gene M744_RS01685
aTSS+316917	CP006471	aTSS	+	316917	0.98	0.95	1	G	2562	M744_RS01685	gyrA	746.475	1113.66	-1.572	6.37231e-12	-0.587417	0.0102976	-0.277619	0.349251	1854	2050	132	192	592	659	1631	701	DNA gyrase subunit A	aTSS, 2562 bp downstream of reverse gene M744_RS01685
aTSS+1503214	CP006471	aTSS	+	1503214	1	1	1	T	1322	M744_RS07670	gyrA	206.298	698.762	-2.03978	2.32755e-06	2.5364	6.98397e-16	-0.942088	0.0191045	173	231	5	20	450	700	102	48	topoisomerase IV	aTSS, 1322 bp downstream of reverse gene M744_RS07670
gTSS-1504575	CP006471	gTSS	-	1504575	1	0.99	0.99	G	39	M744_RS07670	gyrA	151.242	468.171	-2.82966	5.67963e-08	2.04999	3.27841e-10	-0.295037	0.546088	182	186	3	10	281	469	161	60	topoisomerase IV	gTSS, 39 bp upstream of gene M744_RS07670
aTSS+1504247	CP006471	aTSS	+	1504247	1	1	1	A	289	M744_RS07670	gyrA	168.508	283.031	-2.34341	1.03673e-09	-0.629904	0.0673024	-0.0203999	0.971036	436	448	13	31	122	155	509	156	topoisomerase IV	aTSS, 289 bp downstream of reverse gene M744_RS07670
aTSS+318498	CP006471	aTSS	+	318498	1	0.99	1	G	981	M744_RS01685	gyrA	164.206	273.627	-2.11623	8.94096e-10	-0.868953	0.00534729	-0.625153	0.0902723	508	492	23	34	133	129	314	148	DNA gyrase subunit A	aTSS, 981 bp downstream of reverse gene M744_RS01685
aTSS+317851	CP006471	aTSS	+	317851	0.96	0.96	1	A	1628	M744_RS01685	gyrA	150.035	219.131	-0.296335	0.377601	-0.621821	0.0580915	0.449918	0.250556	278	300	51	64	86	95	375	184	DNA gyrase subunit A	aTSS, 1628 bp downstream of reverse gene M744_RS01685
aTSS+319079	CP006471	aTSS	+	319079	1	0.99	1	A	400	M744_RS01685	gyrA	115.157	204.143	-1.37965	0.000428937	-2.13125	4.62154e-08	-0.067088	0.914046	379	285	22	42	41	31	308	144	DNA gyrase subunit A	aTSS, 400 bp downstream of reverse gene M744_RS01685
aTSS+691723	CP006471	aTSS	+	691723	1	1	1	A	1499	M744_RS03650	gyrB	1183.13	4136.06	3.89409	4.09519e-63	-0.779324	0.00280565	0.0378941	0.931319	457	544	1428	2275	119	165	578	194	DNA gyrase subunit B	aTSS, 1499 bp downstream of reverse gene M744_RS03650
gTSS-693281	CP006471	gTSS	-	693281	1	1	0.99	A	59	M744_RS03650	gyrB	1949.65	4033.85	0.701642	0.00139672	1.4794	1.40323e-11	-0.67421	0.00949466	2299	2472	786	1124	2500	4041	1346	732	DNA gyrase subunit B	gTSS, 59 bp upstream of gene M744_RS03650
aTSS+691729	CP006471	aTSS	+	691729	0.56	0.69	0.99	G	1493	M744_RS03650	gyrB	259.366	545.414	0.961927	0.00305973	-1.55931	6.75443e-06	0.415738	0.336691	441	391	119	300	75	59	585	230	DNA gyrase subunit B	aTSS, 1493 bp downstream of reverse gene M744_RS03650
aTSS+692852	CP006471	aTSS	+	692852	1	1	1	G	370	M744_RS03650	gyrB	152.599	353.374	-0.366575	0.328112	1.97683	3.70582e-10	0.286274	0.538947	190	136	23	40	269	354	190	92	DNA gyrase subunit B	aTSS, 370 bp downstream of reverse gene M744_RS03650
iTSS-693032	CP006471	iTSS	-	693032	0.57	0.72	0.56	A	190	M744_RS03650	gyrB	138.924	270.521	-2.5925	5.67503e-09	0.694498	0.0535128	-0.772221	0.0731369	230	379	10	15	208	271	170	83	DNA gyrase subunit B	iTSS, 190 bp inside of gene M744_RS03650
gTSS+76550	CP006471	gTSS	+	76550	0.94	0.72	0.99	A	90	M744_RS00420	hemA	201.849	609.358	3.44307	6.90509e-30	-0.579651	0.124418	0.996934	0.007466	85	120	222	329	26	41	186	100	glutamyl-tRNA reductase	gTSS, 90 bp upstream of gene M744_RS00420
aTSS+1400610	CP006471	aTSS	+	1400610	0.99	0.97	1	A	566	M744_RS07190	hemB	1141.57	4137.88	4.11088	6.46095e-57	-0.975846	0.000791519	-0.214044	0.588947	319	539	1418	2276	97	114	347	175	delta-aminolevulinic acid dehydratase	aTSS, 566 bp downstream of reverse gene M744_RS07190
gTSS-1401197	CP006471	gTSS	-	1401197	1	0.98	0.73	A	21	M744_RS07190	hemB	2227.71	3134.86	-2.07676	1.15112e-21	-0.279511	0.227716	-0.0128903	0.9727	5820	4978	243	394	1715	2645	4907	2571	delta-aminolevulinic acid dehydratase	gTSS, 21 bp upstream of gene M744_RS07190
aTSS+1400247	CP006471	aTSS	+	1400247	0.99	0.99	1	A	929	M744_RS07190	hemB	443.768	1624.96	4.17213	1.70801e-48	0.272449	0.429488	-0.409109	0.332455	116	196	592	783	80	103	103	60	delta-aminolevulinic acid dehydratase	aTSS, 929 bp downstream of reverse gene M744_RS07190
aTSS+1400409	CP006471	aTSS	+	1400409	1	1	1	G	767	M744_RS07190	hemB	332.937	709.039	1.90799	2.8281e-12	0.576423	0.0491584	0.153612	0.720719	335	335	237	390	241	237	422	139	delta-aminolevulinic acid dehydratase	aTSS, 767 bp downstream of reverse gene M744_RS07190
gTSS-2290404	CP006471	gTSS	-	2290404	1	0.96	0.98	G	39	M744_RS11320	hemC	819.579	2206.09	-2.22916	3.0903e-18	1.87315	1.74606e-17	-0.482839	0.082383	1182	986	47	67	1651	2210	733	363	hydroxymethylbilane synthase	gTSS, 39 bp upstream of gene M744_RS11320
gTSS-2162410	CP006471	gTSS	-	2162410	1	0.98	0.95	G	50	M744_RS10715	hemE	5358.63	13640.3	-1.86156	6.50452e-17	1.94901	9.78002e-19	0.0711418	0.845688	7532	5287	361	505	10788	13133	6632	3017	uroporphyrinogen decarboxylase	gTSS, 50 bp upstream of gene M744_RS10715
gTSS-2589548	CP006471	gTSS	-	2589548	0.99	0.98	0.97	G	64	M744_RS12815	hemF	3112	4087.27	-0.00772457	0.976327	-0.511793	0.0372394	0.315889	0.312004	6973	4712	1198	1649	1869	2070	6793	3432	coproporphyrinogen III oxidase	gTSS, 64 bp upstream of gene M744_RS12815
aTSS+2588719	CP006471	aTSS	+	2588719	0.98	0.98	1	G	765	M744_RS12815	hemF	299.638	556.323	1.63138	4.8698e-08	-0.193696	0.582176	0.852372	0.0172475	386	269	197	306	129	147	690	212	coproporphyrinogen III oxidase	aTSS, 765 bp downstream of reverse gene M744_RS12815
aTSS+1330194	CP006471	aTSS	+	1330194	0.98	0.97	1	A	571	M744_RS06840	hemG, hemK	284.652	414.266	-2.17835	1.03656e-11	0.00703369	0.984043	-0.295147	0.452456	726	659	25	52	267	415	473	294	protein-(glutamine-N5) methyltransferase, release factor-specific	aTSS, 571 bp downstream of reverse gene M744_RS06840
gTSS-430248	CP006471	gTSS	-	430248	0.99	0.99	0.99	A	25	M744_RS02285	hemH	4939.32	8591.56	-1.1291	9.71725e-09	0.778566	0.000106111	-0.320958	0.20906	9448	8941	799	1295	6795	8483	7753	3065	ferrochelatase	gTSS, 25 bp upstream of gene M744_RS02285
gTSS-2619351	CP006471	gTSS	-	2619351	1	1	0.99	G	52	M744_RS12960	hemL	3886.24	5923.51	0.177276	0.41509	0.904762	1.91844e-05	0.0294295	0.937481	6435	5010	1306	1879	4476	5934	5428	2771	glutamate-1-semialdehyde 2,1-aminomutase	gTSS, 52 bp upstream of gene M744_RS12960
aTSS+2618315	CP006471	aTSS	+	2618315	1	1	1	A	984	M744_RS12960	hemL	501.574	1483.53	2.55041	2.70959e-23	-1.11077	9.66818e-05	-0.0285287	0.953106	378	515	491	816	102	96	444	190	glutamate-1-semialdehyde 2,1-aminomutase	aTSS, 984 bp downstream of reverse gene M744_RS12960
gTSS-2619867	CP006471	gTSS	-	2619867	1	0.91	0.87	C	568	M744_RS12960	hemL	140.51	220.302	-2.01919	2.1046e-07	-0.478196	0.185498	-0.309597	0.515392	409	338	25	19	123	135	277	145	glutamate-1-semialdehyde 2,1-aminomutase	gTSS, 568 bp upstream of gene M744_RS12960
iTSS+815095	CP006471	iTSS	+	815095	0.92	0.91	1	A	686	M744_RS04200	hemN	122.146	236.461	-3.51113	1.04133e-12	-1.7759	1.604e-06	0.0246798	0.968499	439	313	9	7	49	57	349	185	coproporphyrinogen III oxidase	iTSS, 686 bp inside of gene M744_RS04200
gTSS+814289	CP006471	gTSS	+	814289	1	0.92	1	G	120	M744_RS04200	hemN	173.39	214.08	-0.108454	0.747501	0.310889	0.342128	0.276173	0.512512	299	287	55	79	166	184	385	141	coproporphyrinogen III oxidase	gTSS, 120 bp upstream of gene M744_RS04200
iTSS+1389823	CP006471	iTSS	+	1389823	1	1	1	G	610	M744_RS07125	hetI	254.211	898.116	3.11372	2.85574e-19	-1.17398	0.00343172	-1.4049	0.0015386	129	229	284	494	34	43	45	43	hypothetical protein	iTSS, 610 bp inside of gene M744_RS07125
gTSS-740110	CP006471	gTSS	-	740110	1	1	0.96	A	96	M744_RS03865	hflX	1657.73	6005.01	4.3843	1.69891e-78	-0.695465	0.0081274	-0.326199	0.326091	450	601	2142	3303	138	177	349	221	GTPase HflX	gTSS, 96 bp upstream of gene M744_RS03865
iTSS-739801	CP006471	iTSS	-	739801	1	0.88	1	A	213	M744_RS03865	hflX	1466.49	1836.75	0.532247	0.0162307	0.536139	0.0185361	-0.210512	0.49994	2232	2325	630	1010	1374	1840	2172	772	GTPase HflX	iTSS, 213 bp inside of gene M744_RS03865
aTSS+739194	CP006471	aTSS	+	739194	1	0.97	1	A	820	M744_RS03865	hflX	1107.4	1428.75	-0.448386	0.0639171	-0.666199	0.00654873	-0.201834	0.555459	2437	2630	379	534	672	879	2521	821	GTPase HflX	aTSS, 820 bp downstream of reverse gene M744_RS03865
aTSS+738433	CP006471	aTSS	+	738433	0.99	0.96	1	G	1581	M744_RS03865	hflX	726.719	1072.1	-0.450141	0.0692575	0.501944	0.0435019	-0.186038	0.590082	1394	1278	178	312	770	1074	1300	457	GTPase HflX	aTSS, 1581 bp downstream of reverse gene M744_RS03865
gTSS+2332864	CP006471	gTSS	+	2332864	1	1	1	A	386	M744_RS11530	hik33, chk33, ycf26, dspA, nblS, dfr	2062.06	4640.33	-1.47679	2.71659e-09	1.22335	7.97682e-07	-0.797709	0.00560127	3206	3936	197	463	3670	4391	1886	988	PAS domain-containing sensor histidine kinase	gTSS, 386 bp upstream of gene M744_RS11530
gTSS+2333218	CP006471	gTSS	+	2333218	1	1	1	A	32	M744_RS11530	hik33, chk33, ycf26, dspA, nblS, dfr	2230.35	4430.58	1.98999	1.78912e-25	1.22095	4.47447e-10	-0.306775	0.230728	2030	2036	1570	2437	1957	2656	1644	725	PAS domain-containing sensor histidine kinase	gTSS, 32 bp upstream of gene M744_RS11530
aTSS-2333882	CP006471	aTSS	-	2333882	1	1	0.98	A	632	M744_RS11530	hik33, chk33, ycf26, dspA, nblS, dfr	1016.91	2805.25	2.62628	1.73397e-31	-0.0962526	0.726329	-0.10397	0.778414	758	905	1003	1543	356	393	837	310	PAS domain-containing sensor histidine kinase	aTSS, 632 bp downstream of forward gene M744_RS11530
aTSS-2334738	CP006471	aTSS	-	2334738	1	0.91	0.76	G	1488	M744_RS11530	hik33, chk33, ycf26, dspA, nblS, dfr	269.512	554.505	2.08205	1.45516e-12	-1.52261	8.04245e-06	1.48512	6.71574e-06	267	209	195	305	44	35	733	261	PAS domain-containing sensor histidine kinase	aTSS, 1488 bp downstream of forward gene M744_RS11530
iTSS+2333837	CP006471	iTSS	+	2333837	1	1	1	G	587	M744_RS11530	hik33, chk33, ycf26, dspA, nblS, dfr	136.248	279.552	-1.83357	6.84341e-06	-1.57261	5.23826e-05	-0.203183	0.71755	519	295	17	41	61	71	381	142	PAS domain-containing sensor histidine kinase	iTSS, 587 bp inside of gene M744_RS11530
aTSS-2334235	CP006471	aTSS	-	2334235	0.99	0.97	0.86	A	985	M744_RS11530	hik33, chk33, ycf26, dspA, nblS, dfr	154.314	225.757	0.0971069	0.790794	-0.0662849	0.869001	0.429629	0.323038	256	268	46	96	110	132	406	129	PAS domain-containing sensor histidine kinase	aTSS, 985 bp downstream of forward gene M744_RS11530
gTSS+948726	CP006471	gTSS	+	948726	1	1	1	G	25	M744_RS04885	himA	530.077	1065.11	-3.10459	6.84435e-25	0.608551	0.0190916	-0.503335	0.110548	1292	1052	24	44	685	1067	742	406	DNA-binding protein	gTSS, 25 bp upstream of gene M744_RS04885
gTSS-1366281	CP006471	gTSS	-	1366281	0.99	0.99	0.96	G	20	M744_RS07015	hisA	951.198	2084.31	-0.0510325	0.855425	1.49782	5.23252e-09	-0.206566	0.578144	1275	1212	216	387	1355	2088	839	591	1-(5-phosphoribosyl)-5-((5-phosphoribosylamino)methylideneamino)imidazole-4-carboxamide isomerase	gTSS, 20 bp upstream of gene M744_RS07015
gTSS+442953	CP006471	gTSS	+	442953	1	1	1	G	18	M744_RS02345	hisB	2768.59	7839.31	2.32701	1.33622e-27	-0.0601223	0.818038	-0.514639	0.055744	2351	2977	2856	3652	1128	1342	1721	893	imidazoleglycerol-phosphate dehydratase	gTSS, 18 bp upstream of gene M744_RS02345
gTSS-851141	CP006471	gTSS	-	851141	0.88	0.89	0.78	A	4	M744_RS04385	hisB	971.255	1899.86	1.10733	1.51564e-06	0.437474	0.0737486	-0.857833	0.00149951	1333	1506	512	1045	816	1050	734	370	imidazoleglycerol-phosphate dehydratase	gTSS, 4 bp upstream of gene M744_RS04385
aTSS+850871	CP006471	aTSS	+	850871	1	1	1	G	266	M744_RS04385	hisB	368.591	966.19	2.66799	6.46276e-28	0.336636	0.224924	0.176713	0.637735	291	268	352	526	166	173	314	140	imidazoleglycerol-phosphate dehydratase	aTSS, 266 bp downstream of reverse gene M744_RS04385
aTSS+850350	CP006471	aTSS	+	850350	0.99	1	1	G	787	M744_RS04385	hisB	309.285	425.423	0.463591	0.0870644	-0.446108	0.114756	0.34481	0.321797	476	568	128	234	176	193	654	297	imidazoleglycerol-phosphate dehydratase	aTSS, 787 bp downstream of reverse gene M744_RS04385
iTSS-2138656	CP006471	iTSS	-	2138656	0.97	0.98	0.91	A	142	M744_RS10605	hisC	383.149	1325.77	3.78174	6.42937e-39	-2.12763	3.01496e-08	0.49839	0.207716	128	217	483	685	20	18	237	111	threonine-phosphate decarboxylase	iTSS, 142 bp inside of gene M744_RS10605
aTSS+2138634	CP006471	aTSS	+	2138634	0.64	0.7	1	A	164	M744_RS10605	hisC	178.945	663.588	3.73748	2.02474e-25	0.0630749	0.895817	-1.44811	0.00389464	55	113	200	365	33	53	30	14	threonine-phosphate decarboxylase	aTSS, 164 bp downstream of reverse gene M744_RS10605
gTSS-2138835	CP006471	gTSS	-	2138835	0.54	0.75	0.36	G	37	M744_RS10605	hisC	127.752	320.432	-2.59747	7.05899e-07	1.49164	5.80518e-05	0.270035	0.616164	168	196	5	10	184	321	164	125	threonine-phosphate decarboxylase	gTSS, 37 bp upstream of gene M744_RS10605
aTSS+2219477	CP006471	aTSS	+	2219477	0.98	0.99	1	A	99	M744_RS11000	hisC	162.719	301.796	1.05229	0.00156651	-1.13723	0.00160566	0.469347	0.276658	293	198	90	166	54	53	359	140	histidinol-phosphate aminotransferase	aTSS, 99 bp downstream of reverse gene M744_RS11000
aTSS+2219206	CP006471	aTSS	+	2219206	0.98	0.99	1	A	370	M744_RS11000	hisC	93.1183	171.264	-1.34183	0.00355549	-1.24084	0.00505608	0.403232	0.482952	229	208	23	18	53	34	308	118	histidinol-phosphate aminotransferase	aTSS, 370 bp downstream of reverse gene M744_RS11000
gTSS-1617131	CP006471	gTSS	-	1617131	1	1	0.98	A	211	M744_RS08235	hisD	5907.2	14833.2	2.00079	2.34948e-21	-0.570069	0.010982	-0.063351	0.858198	6861	6309	5404	7529	2081	2171	6846	2526	histidinol dehydrogenase	gTSS, 211 bp upstream of gene M744_RS08235
gTSS-1616998	CP006471	gTSS	-	1616998	1	0.97	0.96	A	78	M744_RS08235	hisD	2607.39	5599.59	1.45416	1.23779e-12	0.069626	0.77839	-0.615258	0.0131057	3224	3858	1786	3080	1561	2051	2166	1091	histidinol dehydrogenase	gTSS, 78 bp upstream of gene M744_RS08235
gTSS-1097347	CP006471	gTSS	-	1097347	1	1	0.97	A	23	M744_RS05715	hisF	716.074	1923.59	-0.944465	0.000128724	1.66733	5.88794e-13	-0.786843	0.00432618	963	1044	103	155	1205	1927	533	281	imidazole glycerol phosphate synthase cyclase subunit	gTSS, 23 bp upstream of gene M744_RS05715
iTSS-1097013	CP006471	iTSS	-	1097013	0.77	0.69	0.67	T	311	M744_RS05715	hisF	102.783	172.21	-0.761764	0.0570045	-0.283695	0.494903	-1.0407	0.019962	207	317	29	48	105	101	122	59	imidazole glycerol phosphate synthase cyclase subunit	iTSS, 311 bp inside of gene M744_RS05715
gTSS+2485256	CP006471	gTSS	+	2485256	1	1	1	A	19	M744_RS12230	hisG	919.502	2707.2	-2.83993	1.2849e-23	1.81933	4.70772e-14	-0.460942	0.13562	1279	1241	35	52	1662	2712	774	473	ATP phosphoribosyltransferase	gTSS, 19 bp upstream of gene M744_RS12230
aTSS-2485679	CP006471	aTSS	-	2485679	1	0.99	0.74	A	404	M744_RS12230	hisG	230.766	430.942	1.13194	0.0002102	-0.362402	0.285669	0.357666	0.389265	391	259	157	188	103	143	435	174	ATP phosphoribosyltransferase	aTSS, 404 bp downstream of forward gene M744_RS12230
gTSS-1577066	CP006471	gTSS	-	1577066	1	0.9	0.97	A	28	M744_RS08040	hisH	17194.6	52159.8	3.1968	1.31904e-56	0.336105	0.12731	-0.378897	0.150942	9052	11772	18664	28690	5497	7288	7596	3734	imidazole glycerol phosphate synthase subunit HisH	gTSS, 28 bp upstream of gene M744_RS08040
gTSS+1198893	CP006471	gTSS	+	1198893	1	0.96	1	G	19	M744_RS06175	hisIE	1150.4	2410.73	-0.150461	0.521959	1.43021	6.9911e-11	-0.121	0.72057	1674	1413	253	444	1650	2415	1386	642	bifunctional phosphoribosyl-AMP cyclohydrolase/phosphoribosyl-ATP diphosphatase	gTSS, 19 bp upstream of gene M744_RS06175
gTSS-2456874	CP006471	gTSS	-	2456874	1	0.98	0.99	A	193	M744_RS12085	hisS	405.641	1037.16	-2.72522	7.19566e-16	1.45177	5.10884e-08	0.0819806	0.85163	647	568	15	31	600	1039	654	278	ATP phosphoribosyltransferase regulatory subunit	gTSS, 193 bp upstream of gene M744_RS12085
gTSS+931895	CP006471	gTSS	+	931895	1	0.97	1	G	42	M744_RS04805	hisS	345.842	759.901	-0.684358	0.0147663	1.50723	3.9977e-09	-0.47775	0.150063	483	502	72	76	601	756	332	167	histidine--tRNA ligase	gTSS, 42 bp upstream of gene M744_RS04805
aTSS-932956	CP006471	aTSS	-	932956	1	1	0.98	C	1019	M744_RS04805	hisS	286.072	510.096	-0.437934	0.214967	0.5514	0.118523	-1.519	7.84854e-05	400	788	97	116	342	511	189	101	histidine--tRNA ligase	aTSS, 1019 bp downstream of forward gene M744_RS04805
aTSS+2455937	CP006471	aTSS	+	2455937	1	0.9	1	G	744	M744_RS12085	hisS	289.392	454.512	0.88892	0.000524033	0.256188	0.362157	-0.496239	0.126404	420	480	163	250	231	290	320	140	ATP phosphoribosyltransferase regulatory subunit	aTSS, 744 bp downstream of reverse gene M744_RS12085
aTSS-933107	CP006471	aTSS	-	933107	1	1	0.86	G	1170	M744_RS04805	hisS	181.585	317.363	-1.46983	3.83334e-05	1.01957	0.000835952	0.401011	0.314737	308	261	24	26	251	307	329	189	histidine--tRNA ligase	aTSS, 1170 bp downstream of forward gene M744_RS04805
gTSS+931774	CP006471	gTSS	+	931774	0.98	0.95	1	G	163	M744_RS04805	hisS	205.662	290.324	-2.44437	1.43183e-12	-0.231589	0.460365	-0.0368055	0.940814	539	472	18	28	168	253	475	226	histidine--tRNA ligase	gTSS, 163 bp upstream of gene M744_RS04805
gTSS+1198076	CP006471	gTSS	+	1198076	1	1	1	A	27	M744_RS06165	hliA	1821.6	7130.37	-0.704413	0.284793	3.86948	1.08051e-09	-2.56401	0.000451608	493	1147	92	161	4632	7143	76	92	high light inducible protein	gTSS, 27 bp upstream of gene M744_RS06165
gTSS+329782	CP006471	gTSS	+	329782	1	0.99	1	A	34	M744_RS01740	hliC	1444.94	5188.81	-3.50317	9.74487e-06	2.35246	0.00341871	-4.30658	8.91833e-07	715	2698	29	46	3371	5198	52	55	high light inducible protein	gTSS, 34 bp upstream of gene M744_RS01740
aTSS-1282723	CP006471	aTSS	-	1282723	0.96	0.96	0.92	A	755	M744_RS06625	hlyB	790.98	3236.13	5.38209	6.53707e-101	-0.529294	0.0991497	0.108094	0.811681	136	127	982	1780	34	55	118	76	peptidase C39	aTSS, 755 bp downstream of forward gene M744_RS06625
gTSS+1281884	CP006471	gTSS	+	1281884	0.91	0.88	1	G	84	M744_RS06625	hlyB	197.047	714.734	-5.09117	3.48602e-06	3.14309	3.58352e-23	-0.32746	0.498799	162	112	0	2	469	716	116	44	peptidase C39	gTSS, 84 bp upstream of gene M744_RS06625
aTSS-1284750	CP006471	aTSS	-	1284750	0.97	0.88	0.78	A	2782	M744_RS06625	hlyB	291.065	562.696	1.36784	3.50486e-07	-0.092601	0.777108	0.261245	0.495739	419	333	205	269	145	198	400	224	peptidase C39	aTSS, 2782 bp downstream of forward gene M744_RS06625
aTSS-1285907	CP006471	aTSS	-	1285907	0.99	0.94	0.97	G	895	M744_RS06630	hlyD	543.579	1294.71	-3.65424	7.85732e-27	1.43824	1.69237e-09	-0.29531	0.366119	964	782	16	18	999	1297	676	331	HlyD family type I secretion periplasmic adaptor subunit	aTSS, 895 bp downstream of forward gene M744_RS06630
gTSS+1284768	CP006471	gTSS	+	1284768	0.89	0.83	1	G	244	M744_RS06630	hlyD	384.517	1193.89	-1.69944	4.97482e-07	2.30656	2.78752e-16	0.0213955	0.96763	451	333	18	43	713	1196	408	170	HlyD family type I secretion periplasmic adaptor subunit	gTSS, 244 bp upstream of gene M744_RS06630
aTSS-1285806	CP006471	aTSS	-	1285806	1	0.96	0.89	A	794	M744_RS06630	hlyD	260.023	916.296	4.92121	1.22247e-55	-2.73932	1.25226e-05	1.83239	5.07189e-07	59	51	323	504	3	5	226	70	HlyD family type I secretion periplasmic adaptor subunit	aTSS, 794 bp downstream of forward gene M744_RS06630
gTSS-1337668	CP006471	gTSS	-	1337668	0.98	0.93	0.96	A	95	M744_RS06865	ho1	3242.29	5862.95	-1.68006	1.55712e-13	-1.96843	9.25024e-18	0.349192	0.242258	10064	6822	529	769	946	1138	10370	4923	heme oxygenase	gTSS, 95 bp upstream of gene M744_RS06865
gTSS-169515	CP006471	gTSS	-	169515	1	1	0.66	C	47	M744_RS00915	holA	254.978	586.96	-0.0764369	0.816299	1.68536	3.68096e-09	-0.735842	0.0401622	268	386	57	98	436	588	188	91	DNA polymerase III subunit delta	gTSS, 47 bp upstream of gene M744_RS00915
aTSS+169139	CP006471	aTSS	+	169139	1	0.96	1	T	329	M744_RS00915	holA	173.559	258.542	-1.73401	6.50214e-07	0.526266	0.0821256	0.235835	0.570276	321	334	18	31	199	259	358	184	DNA polymerase III subunit delta	aTSS, 329 bp downstream of reverse gene M744_RS00915
aTSS+168869	CP006471	aTSS	+	168869	1	0.94	1	A	599	M744_RS00915	holA	102.337	180.443	-2.9321	1.29354e-08	-0.581655	0.163483	0.106405	0.865865	335	191	7	10	76	94	244	144	DNA polymerase III subunit delta	aTSS, 599 bp downstream of reverse gene M744_RS00915
gTSS-294252	CP006471	gTSS	-	294252	1	0.99	0.96	A	68	M744_RS01560	hoxF	350.757	595.634	0.660594	0.00923847	-1.58544	2.99044e-09	0.138579	0.71755	682	609	217	281	100	107	711	313	NADH dehydrogenase	gTSS, 68 bp upstream of gene M744_RS01560
iTSS-293095	CP006471	iTSS	-	293095	0.99	0.99	0.99	A	1089	M744_RS01560	hoxF	100.026	170.708	-3.57572	1.32811e-10	-1.26244	0.00205145	-0.0887703	0.88932	303	306	2	11	40	86	307	116	NADH dehydrogenase	iTSS, 1089 bp inside of gene M744_RS01560
gTSS+627804	CP006471	gTSS	+	627804	1	1	1	A	76	M744_RS03295	hoxU	308.989	528.25	0.595811	0.0343321	-0.60121	0.0409783	0.8835	0.00526041	480	432	143	195	121	172	950	318	hydrogenase HoxU	gTSS, 76 bp upstream of gene M744_RS03295
gTSS+26367	CP006471	gTSS	+	26367	1	0.99	0.99	G	729	M744_RS00140	hsp33	605.512	1207.86	-1.18583	5.44416e-06	0.939399	0.000183582	-0.251039	0.471939	917	1215	98	132	794	1210	893	397	molecular chaperone Hsp33	gTSS, 729 bp upstream of gene M744_RS00140
iTSS+27595	CP006471	iTSS	+	27595	0.92	0.92	0.99	A	499	M744_RS00140	hsp33	283.507	360.852	0.111859	0.696408	-0.346832	0.226864	0.287419	0.42608	467	557	114	158	179	210	570	303	molecular chaperone Hsp33	iTSS, 499 bp inside of gene M744_RS00140
gTSS+788507	CP006471	gTSS	+	788507	1	1	0.99	G	31	M744_RS04105	hspA	178328	827917	6.91364	1.21242e-103	-0.299154	0.411977	-0.233872	0.62823	10642	10750	301625	312360	3842	4554	5120	5879	molecular chaperone	gTSS, 31 bp upstream of gene M744_RS04105
iTSS+788751	CP006471	iTSS	+	788751	1	0.51	0.99	C	213	M744_RS04105	hspA	288.187	1710.05	8.45032	4.53427e-09	0.712293	0.691299	1.13101	0.605985	5	7	623	310	2	8	1	12	molecular chaperone	iTSS, 213 bp inside of gene M744_RS04105
gTSS+788515	CP006471	gTSS	+	788515	1	0.67	0.53	C	23	M744_RS04105	hspA	212.871	1309.3	8.59053	1.04266e-08	1.24459	0.487056	1.93973	0.358887	3	5	477	199	5	4	1	14	molecular chaperone	gTSS, 23 bp upstream of gene M744_RS04105
iTSS+788673	CP006471	iTSS	+	788673	1	0.79	0.98	G	135	M744_RS04105	hspA	197.275	1251.65	8.48389	2.61623e-06	-1.0455	0.673997	2.05339	0.424434	2	6	456	166	0	2	1	15	molecular chaperone	iTSS, 135 bp inside of gene M744_RS04105
iTSS+788657	CP006471	iTSS	+	788657	1	0.67	0.98	G	119	M744_RS04105	hspA	200.082	1246.16	7.78386	1.53106e-09	0.895533	0.569108	1.81042	0.308753	2	11	454	170	4	8	7	18	molecular chaperone	iTSS, 119 bp inside of gene M744_RS04105
iTSS+788695	CP006471	iTSS	+	788695	1	0.59	0.98	C	157	M744_RS04105	hspA	187.473	1158.33	9.82304	0.00192714	1.63183	0.667601	3.34199	0.45408	0	3	422	175	0	5	0	14	molecular chaperone	iTSS, 157 bp inside of gene M744_RS04105
iTSS+788742	CP006471	iTSS	+	788742	1	0.55	0.99	C	204	M744_RS04105	hspA	162.388	946.976	8.88011	2.53802e-08	1.44714	0.448833	1.9865	0.383865	1	4	345	182	1	6	1	9	molecular chaperone	iTSS, 204 bp inside of gene M744_RS04105
iTSS+788898	CP006471	iTSS	+	788898	1	0.81	0.99	C	360	M744_RS04105	hspA	175.635	881.099	8.32372	7.37612e-40	-0.365092	0.77517	0.10034	0.949556	1	7	321	281	2	1	3	3	molecular chaperone	iTSS, 360 bp inside of gene M744_RS04105
iTSS+788795	CP006471	iTSS	+	788795	1	0.84	0.99	C	257	M744_RS04105	hspA	155.438	859.14	8.55987	2.49245e-06	0.59104	0.800918	0.672151	0.829602	0	6	313	204	4	0	5	2	molecular chaperone	iTSS, 257 bp inside of gene M744_RS04105
iTSS+788834	CP006471	iTSS	+	788834	1	0.85	0.99	G	296	M744_RS04105	hspA	166.602	831.692	9.24512	3.94762e-12	0.661661	0.72423	2.11656	0.257014	0	4	303	267	2	1	3	7	molecular chaperone	iTSS, 296 bp inside of gene M744_RS04105
gTSS+1378092	CP006471	gTSS	+	1378092	1	0.99	1	G	24	M744_RS07090	htpG	2404.39	3999.91	0.482377	0.036286	1.58693	2.47773e-12	1.07063	2.4368e-05	2746	1997	624	1028	2927	4007	4480	2433	molecular chaperone HtpG	gTSS, 24 bp upstream of gene M744_RS07090
aTSS-1378115	CP006471	aTSS	-	1378115	0.96	0.95	0.91	A	1	M744_RS07090	htpG	1144.46	2096.21	0.53684	0.0238478	-1.77872	1.39794e-13	-0.479145	0.103993	2183	2709	635	1153	320	368	1891	710	molecular chaperone HtpG	aTSS, 1 bp upstream of forward gene M744_RS07090
iTSS+1379344	CP006471	iTSS	+	1379344	0.97	0.98	1	A	1228	M744_RS07090	htpG	147.286	197.65	-0.508568	0.14073	0.396469	0.235653	0.445612	0.268822	238	259	36	50	123	198	325	156	molecular chaperone HtpG	iTSS, 1228 bp inside of gene M744_RS07090
gTSS-808638	CP006471	gTSS	-	808638	1	0.89	0.84	G	158	M744_RS04180	hypD	141.181	224.906	-1.70907	2.61623e-06	-0.51138	0.136204	-0.386744	0.37215	340	414	19	39	102	157	271	136	hydrogenase formation protein HypD	gTSS, 158 bp upstream of gene M744_RS04180
aTSS+1394479	CP006471	aTSS	+	1394479	1	1	1	G	16	M744_RS07155	hypE	609.35	1536.25	2.14814	4.96632e-21	0.245747	0.344318	-0.497513	0.0931131	565	665	515	845	326	378	453	183	hydrogenase expression/formation protein HypE	aTSS, 16 bp downstream of reverse gene M744_RS07155
aTSS+1395380	CP006471	aTSS	+	1395380	0.99	0.97	1	A	146	M744_RS07155	hypE	475.841	1218.72	2.68368	9.27692e-30	-1.69138	1.98192e-09	1.33261	6.26619e-07	346	340	444	642	38	66	807	409	hydrogenase expression/formation protein HypE	aTSS, 146 bp downstream of reverse gene M744_RS07155
aTSS-634079	CP006471	aTSS	-	634079	0.84	0.85	0.8	A	1907	M744_RS03325	hypF	132.332	185.785	-1.29829	0.000363765	-0.941018	0.00689808	-0.0233389	0.968499	340	334	19	51	76	94	312	156	carbamoyltransferase HypF	aTSS, 1907 bp downstream of forward gene M744_RS03325
gTSS+1472638	CP006471	gTSS	+	1472638	0.74	0.68	1	G	32	M744_RS07555	icd	593.303	1330.14	-1.77025	7.86183e-10	1.29069	1.55783e-06	-0.576884	0.0825124	1091	898	55	90	1052	1303	508	372	isocitrate dehydrogenase (NADP(+))	gTSS, 32 bp upstream of gene M744_RS07555
gTSS+1472574	CP006471	gTSS	+	1472574	1	0.75	1	A	96	M744_RS07555	icd	578.511	781.396	-0.67461	0.00333333	0.260407	0.276088	-0.348677	0.224904	1225	1146	145	223	618	756	940	406	isocitrate dehydrogenase (NADP(+))	gTSS, 96 bp upstream of gene M744_RS07555
gTSS+1472497	CP006471	gTSS	+	1472497	1	0.95	1	T	173	M744_RS07555	icd	253.46	766.223	-2.48387	1.27093e-08	2.48928	1.72534e-16	-0.10659	0.833815	293	192	12	9	606	707	208	108	isocitrate dehydrogenase (NADP(+))	gTSS, 173 bp upstream of gene M744_RS07555
iTSS+1008635	CP006471	iTSS	+	1008635	1	0.99	1	A	4	M744_RS05250	idi, futA1, sufA	1491.59	4101.56	-0.295936	0.408551	0.966731	0.00592273	2.13261	6.45643e-09	1758	949	236	300	1399	1092	4166	3444	Fe(3+) ABC transporter substrate-binding protein	iTSS, 4 bp inside of gene M744_RS05250
aTSS-1008616	CP006471	aTSS	-	1008616	0.93	0.87	0.73	C	15	M744_RS05250	idi, futA1, sufA	394.757	579.093	-0.390127	0.172328	0.565373	0.0446991	-0.261659	0.495739	581	851	99	175	458	569	611	257	Fe(3+) ABC transporter substrate-binding protein	aTSS, 15 bp upstream of forward gene M744_RS05250
aTSS-1009617	CP006471	aTSS	-	1009617	1	1	0.95	G	986	M744_RS05250	idi, futA1, sufA	240.736	321.795	0.553207	0.0611822	0.172631	0.599374	-0.329832	0.406851	442	368	117	177	223	213	281	163	Fe(3+) ABC transporter substrate-binding protein	aTSS, 986 bp downstream of forward gene M744_RS05250
gTSS+752084	CP006471	gTSS	+	752084	1	1	1	A	26	M744_RS03925	ileS	2099.5	4372.28	0.365336	0.0748439	1.69815	1.30748e-17	-0.043241	0.89797	2312	2462	595	932	3458	4015	2364	1000	isoleucine--tRNA ligase	gTSS, 26 bp upstream of gene M744_RS03925
aTSS-754758	CP006471	aTSS	-	754758	1	1	1	A	2648	M744_RS03925	ileS	164.364	271.354	0.623878	0.0530975	-0.830014	0.0142774	0.959791	0.00741989	251	232	63	125	51	82	488	198	isoleucine--tRNA ligase	aTSS, 2648 bp downstream of forward gene M744_RS03925
gTSS-428221	CP006471	gTSS	-	428221	1	1	0.95	C	151	M744_RS02275	ilvB	54527	147116	2.75925	5.14382e-52	0.18708	0.362738	0.500105	0.0254889	40006	38094	53597	76463	18970	24142	56396	23846	acetolactate synthase	gTSS, 151 bp upstream of gene M744_RS02275
iTSS-426611	CP006471	iTSS	-	426611	0.94	0.96	0.9	A	1459	M744_RS02275	ilvB	616.382	901.514	-0.84862	0.00074125	0.307248	0.240395	-0.342394	0.285478	1157	1386	133	219	713	803	859	513	acetolactate synthase	iTSS, 1459 bp inside of gene M744_RS02275
iTSS-426493	CP006471	iTSS	-	426493	1	0.64	0.81	G	1577	M744_RS02275	ilvB	264.968	507.022	-0.186753	0.53028	1.26684	1.87653e-06	0.260918	0.487416	364	351	57	100	401	425	418	194	acetolactate synthase	iTSS, 1577 bp inside of gene M744_RS02275
iTSS-426769	CP006471	iTSS	-	426769	0.99	0.97	0.83	T	1301	M744_RS02275	ilvB	131.341	365.353	-1.10991	0.0089238	2.43373	2.56071e-14	0.125571	0.81608	113	131	11	17	275	366	125	63	acetolactate synthase	iTSS, 1301 bp inside of gene M744_RS02275
aTSS+427910	CP006471	aTSS	+	427910	1	0.97	1	A	160	M744_RS02275	ilvB	111.301	175.067	-1.72099	1.15528e-05	-1.44465	7.26357e-05	0.0495005	0.934667	304	306	13	34	46	63	300	147	acetolactate synthase	aTSS, 160 bp downstream of reverse gene M744_RS02275
gTSS-1655045	CP006471	gTSS	-	1655045	1	0.94	0.99	T	40	M744_RS08380	ilvC	11214.8	40563.1	-4.02741	1.40442e-58	3.4345	1.1239e-50	-0.938393	0.000433651	7491	5898	81	122	29808	40635	2815	1862	ketol-acid reductoisomerase	gTSS, 40 bp upstream of gene M744_RS08380
gTSS-1655291	CP006471	gTSS	-	1655291	1	0.98	0.98	G	286	M744_RS08380	ilvC	501.629	1294.74	-0.465063	0.105011	2.07482	2.55463e-15	0.0795044	0.856723	624	438	65	129	1024	1126	531	262	ketol-acid reductoisomerase	gTSS, 286 bp upstream of gene M744_RS08380
gTSS-2220947	CP006471	gTSS	-	2220947	0.79	0.77	0.64	T	427	M744_RS11005	ilvE	384.248	1404.74	-2.90462	1.63751e-10	3.14947	1.59628e-26	-1.46462	5.99547e-05	223	324	8	10	1111	1225	76	57	branched chain amino acid aminotransferase	gTSS, 427 bp upstream of gene M744_RS11005
gTSS-2220603	CP006471	gTSS	-	2220603	1	1	0.37	A	83	M744_RS11005	ilvE	444.825	1336.75	2.18839	1.92537e-14	-0.649537	0.0387112	-0.742939	0.0398744	394	572	487	578	158	135	264	140	branched chain amino acid aminotransferase	gTSS, 83 bp upstream of gene M744_RS11005
gTSS-2220583	CP006471	gTSS	-	2220583	1	0.76	0.57	A	63	M744_RS11005	ilvE	632.54	1062.12	-0.0671883	0.807675	1.06679	2.43056e-05	-0.0213954	0.962485	1048	809	204	222	823	1064	866	427	branched chain amino acid aminotransferase	gTSS, 63 bp upstream of gene M744_RS11005
aTSS+2219990	CP006471	aTSS	+	2219990	0.97	0.97	1	A	530	M744_RS11005	ilvE	414.395	979.914	1.5761	1.02619e-09	-1.38087	7.51102e-07	-0.429634	0.209759	512	687	357	526	85	141	438	200	branched chain amino acid aminotransferase	aTSS, 530 bp downstream of reverse gene M744_RS11005
aTSS+2220256	CP006471	aTSS	+	2220256	1	0.98	1	T	264	M744_RS11005	ilvE	214.597	301.796	0.352769	0.292957	-0.105462	0.781589	-0.588672	0.149963	310	509	96	166	182	183	261	126	branched chain amino acid aminotransferase	aTSS, 264 bp downstream of reverse gene M744_RS11005
gTSS-756835	CP006471	gTSS	-	756835	1	0.99	0.98	T	20	M744_RS03940	ilvN	7393.93	11930.9	0.688664	0.00027377	1.12703	3.70935e-09	-0.563366	0.0125331	9599	10378	3078	4938	9231	11952	6817	2959	acetolactate synthase small subunit	gTSS, 20 bp upstream of gene M744_RS03940
gTSS-674298	CP006471	gTSS	-	674298	1	0.97	0.96	A	23	M744_RS03555	infA	2581.06	5851.63	1.26459	2.99205e-09	2.15264	5.65727e-24	-0.857457	0.000551372	2219	2324	1014	1717	4013	5862	1084	636	translation initiation factor IF-1	gTSS, 23 bp upstream of gene M744_RS03555
gTSS-674586	CP006471	gTSS	-	674586	0.98	0.8	0.73	T	311	M744_RS03555	infA	171.511	502.309	2.6226	3.96014e-13	-3.26228	1.77183e-09	0.933231	0.0368781	157	120	183	232	6	8	337	80	translation initiation factor IF-1	gTSS, 311 bp upstream of gene M744_RS03555
gTSS+1174412	CP006471	gTSS	+	1174412	1	1	1	A	124	M744_RS06045	infB	2194.09	4610.57	1.83926	6.05039e-17	1.14111	4.60673e-07	-0.134501	0.692374	1995	2222	1294	2536	1813	2743	1936	841	translation initiation factor IF-2	gTSS, 124 bp upstream of gene M744_RS06045
aTSS-1176418	CP006471	aTSS	-	1176418	0.96	0.97	0.89	A	1882	M744_RS06045	infB	630.073	938.06	-0.122616	0.617058	-1.17769	5.68692e-07	0.409948	0.154473	1375	1153	213	368	237	305	1687	737	translation initiation factor IF-2	aTSS, 1882 bp downstream of forward gene M744_RS06045
aTSS-1174649	CP006471	aTSS	-	1174649	1	1	0.98	A	113	M744_RS06045	infB	242.357	384.232	0.143957	0.674424	-0.675803	0.0456791	0.451899	0.274021	528	348	96	143	129	134	691	219	translation initiation factor IF-2	aTSS, 113 bp downstream of forward gene M744_RS06045
iTSS+1175637	CP006471	iTSS	+	1175637	0.99	0.9	1	G	1101	M744_RS06045	infB	144.688	186.834	-0.520304	0.125331	-0.30768	0.375855	0.0599575	0.911413	287	317	39	66	112	123	336	128	translation initiation factor IF-2	iTSS, 1101 bp inside of gene M744_RS06045
gTSS+502725	CP006471	gTSS	+	502725	1	0.98	1	G	64	M744_RS02660	infC	5502.78	7480.23	0.424593	0.148577	-0.491136	0.108396	0.406228	0.285769	11218	7378	2553	3569	3596	2609	10510	6281	translation initiation factor IF-3	gTSS, 64 bp upstream of gene M744_RS02660
aTSS-503008	CP006471	aTSS	-	503008	1	0.98	0.98	A	219	M744_RS02660	infC	1240.91	2656.17	1.04199	1.11125e-06	-1.92995	3.70758e-18	-0.502331	0.0581497	2075	2479	881	1461	254	326	1475	774	translation initiation factor IF-3	aTSS, 219 bp downstream of forward gene M744_RS02660
aTSS-503340	CP006471	aTSS	-	503340	1	0.99	0.61	G	551	M744_RS02660	infC	276.159	433.687	0.993698	0.000410687	0.662844	0.0222032	0.0514727	0.917211	320	407	158	194	222	342	377	166	translation initiation factor IF-3	aTSS, 551 bp downstream of forward gene M744_RS02660
aTSS+1644233	CP006471	aTSS	+	1644233	1	0.99	1	G	788	M744_RS08335	isiA	939.342	3099.77	4.29884	9.28244e-91	1.23313	5.40613e-08	0.866442	0.000740859	287	272	1039	1705	281	356	518	220	iron stress-induced chlorophyll-binding protein	aTSS, 788 bp downstream of reverse gene M744_RS08335
aTSS+1644239	CP006471	aTSS	+	1644239	0.8	0.52	1	G	782	M744_RS08335	isiA	840.66	1767.69	1.81602	1.75265e-14	0.652801	0.00906914	-0.446273	0.150045	748	1071	644	936	622	763	645	306	iron stress-induced chlorophyll-binding protein	aTSS, 782 bp downstream of reverse gene M744_RS08335
gTSS-1645040	CP006471	gTSS	-	1645040	0.98	0.98	0.89	A	19	M744_RS08335	isiA	524.89	1048.54	0.822036	0.00360074	-0.820096	0.00542129	-0.109079	0.811371	999	822	382	384	224	275	962	315	iron stress-induced chlorophyll-binding protein	gTSS, 19 bp upstream of gene M744_RS08335
gTSS+2582834	CP006471	gTSS	+	2582834	1	0.99	1	C	60	M744_RS12770	ispD	583.791	1084.08	-2.36183	1.4466e-18	0.817377	0.000646893	-0.0637548	0.869465	1141	1065	39	68	805	1086	919	532	2-C-methyl-D-erythritol 4-phosphate cytidylyltransferase	gTSS, 60 bp upstream of gene M744_RS12770
aTSS-2583563	CP006471	aTSS	-	2583563	1	0.97	0.88	G	669	M744_RS12770	ispD	301.685	677.272	-0.482936	0.139582	0.112497	0.752773	1.50919	5.50728e-06	492	300	56	84	173	244	1218	453	2-C-methyl-D-erythritol 4-phosphate cytidylyltransferase	aTSS, 669 bp downstream of forward gene M744_RS12770
iTSS+2583337	CP006471	iTSS	+	2583337	0.98	0.97	1	A	443	M744_RS12770	ispD	292.802	474.537	-1.41407	1.77846e-06	-1.6854	7.11494e-09	-0.130174	0.765795	881	781	74	76	127	120	720	354	2-C-methyl-D-erythritol 4-phosphate cytidylyltransferase	iTSS, 443 bp inside of gene M744_RS12770
gTSS+257901	CP006471	gTSS	+	257901	1	1	1	A	20	M744_RS01400	ispE, ipk	306.549	707.746	-0.688882	0.0322147	1.55185	1.67452e-07	-0.381536	0.345868	530	324	46	87	510	709	328	144	4-diphosphocytidyl-2C-methyl-D-erythritol kinase	gTSS, 20 bp upstream of gene M744_RS01400
gTSS+257450	CP006471	gTSS	+	257450	0.99	1	1	G	471	M744_RS01400	ispE, ipk	265.705	398.004	0.549125	0.0431685	-0.437714	0.12577	0.149633	0.709348	433	477	145	179	138	189	482	234	4-diphosphocytidyl-2C-methyl-D-erythritol kinase	gTSS, 471 bp upstream of gene M744_RS01400
aTSS-258736	CP006471	aTSS	-	258736	1	1	0.99	A	815	M744_RS01400	ispE, ipk	161.049	282.475	-1.14371	0.000683978	-0.74327	0.021537	0.392836	0.326813	371	338	33	46	92	113	508	184	4-diphosphocytidyl-2C-methyl-D-erythritol kinase	aTSS, 815 bp downstream of forward gene M744_RS01400
aTSS-2023539	CP006471	aTSS	-	2023539	1	0.83	0.82	T	484	M744_RS10050	KaiA	179.743	660.014	-1.56236	0.000627666	3.15485	1.58021e-22	-2.07199	3.04926e-06	104	149	10	11	522	561	26	16	circadian clock protein KaiA	aTSS, 484 bp downstream of forward gene M744_RS10050
aTSS-2023651	CP006471	aTSS	-	2023651	1	0.98	0.78	A	596	M744_RS10050	KaiA	384.669	548.747	0.689501	0.0188215	0.612258	0.0422531	-0.165725	0.70832	654	475	198	244	434	386	442	252	circadian clock protein KaiA	aTSS, 596 bp downstream of forward gene M744_RS10050
aTSS+1522088	CP006471	aTSS	+	1522088	0.63	0.69	1	G	542	M744_RS07780	kdpC	472.958	807.944	-2.95938	7.00054e-21	0.520409	0.0474827	0.725434	0.0141007	925	736	20	33	483	678	1453	567	potassium-transporting ATPase subunit C	aTSS, 542 bp downstream of reverse gene M744_RS07780
aTSS+1522044	CP006471	aTSS	+	1522044	0.91	0.88	1	G	586	M744_RS07780	kdpC	364.843	529.782	-1.08435	0.000128272	0.557586	0.0417571	0.300892	0.403599	681	614	48	107	419	502	842	330	potassium-transporting ATPase subunit C	aTSS, 586 bp downstream of reverse gene M744_RS07780
aTSS+1462893	CP006471	aTSS	+	1462893	1	1	1	A	725	M744_RS07495	kdpD	903.082	1435.56	0.97686	1.34593e-05	0.0642636	0.811337	0.112728	0.747278	1335	1287	523	747	586	743	1561	556	sensor histidine kinase	aTSS, 725 bp downstream of reverse gene M744_RS07495
gTSS-1070769	CP006471	gTSS	-	1070769	1	0.99	0.99	G	21	M744_RS05585	kprS	4520.67	9890.48	-1.31636	1.67097e-10	1.1902	9.37938e-09	-0.325376	0.225932	7842	7078	616	854	6737	9908	5333	2921	ribose-phosphate pyrophosphokinase	gTSS, 21 bp upstream of gene M744_RS05585
aTSS-257426	CP006471	aTSS	-	257426	1	0.98	0.95	A	341	M744_RS01395	ksgA	894.347	1665.33	1.24946	1.89688e-09	0.201444	0.388359	-0.508481	0.0494485	1233	1295	578	916	611	801	824	424	ribosomal RNA small subunit methyltransferase A	aTSS, 341 bp downstream of forward gene M744_RS01395
gTSS+257069	CP006471	gTSS	+	257069	0.97	0.92	1	G	16	M744_RS01395	ksgA	217.423	645.856	-3.51614	2.25128e-11	1.88657	4.66867e-09	-0.114611	0.827471	328	236	7	5	380	647	287	101	ribosomal RNA small subunit methyltransferase A	gTSS, 16 bp upstream of gene M744_RS01395
gTSS-1300092	CP006471	gTSS	-	1300092	0.99	0.89	0.53	G	38	M744_RS06695	labA	1030.29	2173.93	2.51256	3.75038e-28	2.02569	2.49671e-18	-0.415436	0.174022	744	578	792	1050	1043	1593	488	222	NYN domain-containing protein	gTSS, 38 bp upstream of gene M744_RS06695
gTSS-1300174	CP006471	gTSS	-	1300174	1	0.99	0.34	A	120	M744_RS06695	labA	295.884	853.488	-1.60118	2.07564e-06	2.19441	6.49226e-16	-0.0819522	0.85857	293	345	26	25	574	855	301	133	NYN domain-containing protein	gTSS, 120 bp upstream of gene M744_RS06695
gTSS-110479	CP006471	gTSS	-	110479	0.8	0.77	0.75	G	23	M744_RS00575	lacG	682.286	1274.74	-2.77297	9.64795e-23	0.657299	0.0109473	-0.284047	0.411582	1622	1225	41	62	911	1277	994	600	lactose ABC transporter permease	gTSS, 23 bp upstream of gene M744_RS00575
gTSS+1124617	CP006471	gTSS	+	1124617	1	0.99	1	G	36	M744_RS05835	lcyE, crtL	307.543	680.794	-0.632173	0.0294537	1.43549	5.79083e-08	-0.303079	0.412847	492	389	61	78	480	682	332	170	lycopene beta-cyclase	gTSS, 36 bp upstream of gene M744_RS05835
gTSS-2643395	CP006471	gTSS	-	2643395	0.99	0.97	0.97	G	0	M744_RS13070	ldpA	28702.9	74267.6	2.1889	2.52827e-22	-0.0676741	0.804747	-0.589689	0.0340442	24611	34466	27057	39390	11541	15946	21301	7900	4Fe-4S ferredoxin	gTSS, 0 bp upstream of gene M744_RS13070
gTSS-2643686	CP006471	gTSS	-	2643686	1	0.99	0.87	G	291	M744_RS13070	ldpA	181.131	240.568	-1.56672	2.74727e-06	0.0298906	0.932631	0.0769476	0.871362	421	363	28	37	162	228	374	202	4Fe-4S ferredoxin	gTSS, 291 bp upstream of gene M744_RS13070
gTSS+94131	CP006471	gTSS	+	94131	0.99	0.91	0.95	A	35	M744_RS00500	lepB	6238.01	13362.7	1.35987	1.26846e-11	-0.956377	4.12214e-06	-0.299052	0.265105	8489	10347	4667	7350	2100	2602	7922	3258	S26 family signal peptidase	gTSS, 35 bp upstream of gene M744_RS00500
gTSS+94119	CP006471	gTSS	+	94119	0.95	0.96	0.8	A	47	M744_RS00500	lepB	250.822	1034.81	5.37791	5.67139e-58	-6.74523	1.50647e-05	1.40156	0.000723124	45	37	377	447	0	0	125	38	S26 family signal peptidase	gTSS, 47 bp upstream of gene M744_RS00500
aTSS-94369	CP006471	aTSS	-	94369	0.94	0.95	0.74	G	203	M744_RS00500	lepB	125.934	301.305	-0.987169	0.00987588	-1.75361	3.99046e-06	0.931767	0.0201279	249	251	30	31	31	41	390	253	S26 family signal peptidase	aTSS, 203 bp downstream of forward gene M744_RS00500
gTSS+1800874	CP006471	gTSS	+	1800874	1	0.98	1	A	21	M744_RS09085	leuA	7503.41	10797.9	-0.0186771	0.933858	0.441363	0.0417187	-0.69464	0.00404919	12836	15153	2617	4275	7723	10817	7717	4259	2-isopropylmalate synthase	gTSS, 21 bp upstream of gene M744_RS09085
gTSS+149071	CP006471	gTSS	+	149071	0.86	0.88	1	A	657	M744_RS00795	leuA	402.973	706.689	-1.77149	1.23023e-07	-1.07375	0.00135191	-0.911004	0.0185872	1312	1276	71	118	259	338	425	431	citramalate synthase	gTSS, 657 bp upstream of gene M744_RS00795
iTSS+1801612	CP006471	iTSS	+	1801612	0.97	0.98	1	A	717	M744_RS09085	leuA	180.872	233.586	-0.297088	0.36665	0.376897	0.240734	0.0486219	0.92708	280	364	57	71	173	234	325	151	2-isopropylmalate synthase	iTSS, 717 bp inside of gene M744_RS09085
gTSS-1600597	CP006471	gTSS	-	1600597	1	0.96	0.99	G	21	M744_RS08160	leuB	1446.53	3977.95	-4.15578	1.08592e-46	1.78158	9.71364e-16	-0.707192	0.00734232	2352	1839	24	34	3014	3985	1178	617	3-isopropylmalate dehydrogenase	gTSS, 21 bp upstream of gene M744_RS08160
iTSS-1599814	CP006471	iTSS	-	1599814	0.98	0.99	0.95	A	762	M744_RS08160	leuB	651.132	1148.06	-4.65112	1.03387e-43	-0.614811	0.00789781	0.329879	0.253667	1630	1633	14	18	464	567	1928	964	3-isopropylmalate dehydrogenase	iTSS, 762 bp inside of gene M744_RS08160
iTSS-1599508	CP006471	iTSS	-	1599508	1	1	0.76	G	1068	M744_RS08160	leuB	129.293	232.588	-3.18169	3.84548e-10	0.666365	0.063317	-0.166282	0.759591	304	231	2	13	179	233	246	101	3-isopropylmalate dehydrogenase	iTSS, 1068 bp inside of gene M744_RS08160
gTSS+1292212	CP006471	gTSS	+	1292212	1	0.98	1	T	26	M744_RS06660	leuC	9342.55	15026.2	1.65499	1.86636e-18	1.59541	9.35451e-17	0.0266974	0.938465	8353	8516	4999	8265	10787	13957	8898	3651	3-isopropylmalate dehydratase large subunit	gTSS, 26 bp upstream of gene M744_RS06660
gTSS-636836	CP006471	gTSS	-	636836	1	0.99	0.93	A	25	M744_RS03345	leuD	1175.55	1832.75	0.790642	0.00251791	1.09173	3.72124e-05	-0.494962	0.135347	1551	1568	515	828	1394	1836	799	637	3-isopropylmalate dehydratase small subunit	gTSS, 25 bp upstream of gene M744_RS03345
aTSS-1268697	CP006471	aTSS	-	1268697	0.99	0.96	0.94	A	2416	M744_RS06545	leuS	979.543	2563.7	2.53254	1.32587e-25	-0.729353	0.00566758	0.867063	0.00256883	840	733	934	1299	171	296	1590	558	leucine--tRNA ligase	aTSS, 2416 bp downstream of forward gene M744_RS06545
iTSS+1266290	CP006471	iTSS	+	1266290	1	0.97	1	G	9	M744_RS06545	leuS	259.904	821.545	-0.0938161	0.788979	2.62522	1.59296e-19	0.320755	0.443776	197	214	39	56	434	823	251	116	leucine--tRNA ligase	iTSS, 9 bp inside of gene M744_RS06545
aTSS-1268445	CP006471	aTSS	-	1268445	0.94	0.92	0.87	A	2164	M744_RS06545	leuS	121.52	179.049	-1.51698	0.000312047	-0.624658	0.125219	-0.0217899	0.973904	318	284	28	22	62	132	322	118	leucine--tRNA ligase	aTSS, 2164 bp downstream of forward gene M744_RS06545
iTSS+294948	CP006471	iTSS	+	294948	1	0.88	1	A	142	M744_RS01570	ligA	281.389	963.445	3.55173	1.28402e-28	-1.1143	0.00374482	0.186636	0.720462	102	188	351	484	22	44	159	76	DNA ligase (NAD(+)) LigA	iTSS, 142 bp inside of gene ligA
aTSS-295610	CP006471	aTSS	-	295610	1	1	0.97	A	804	M744_RS01570	ligA	259.975	390.597	-2.02063	1.53024e-11	-0.584678	0.0363857	-0.376558	0.278927	716	719	29	60	191	276	544	248	DNA ligase (NAD(+)) LigA	aTSS, 804 bp downstream of forward gene ligA
iTSS-176733	CP006471	iTSS	-	176733	0.92	0.9	0.53	G	73	M744_RS00955	lim17	231.636	447.596	0.86323	0.00425831	1.60694	4.05102e-08	-0.15511	0.736404	222	283	102	121	354	386	202	113	flagellar biosynthesis protein FlgM	iTSS, 73 bp inside of gene M744_RS00955
aTSS+175569	CP006471	aTSS	+	175569	1	0.99	1	T	1237	M744_RS00955	lim17	141.619	339.399	-3.39734	1.20684e-09	1.42263	1.10413e-05	0.153166	0.765795	224	205	5	5	223	340	254	97	flagellar biosynthesis protein FlgM	aTSS, 1237 bp downstream of reverse gene M744_RS00955
iTSS-1602955	CP006471	iTSS	-	1602955	1	1	0.98	A	16	M744_RS08175	lipA	264.699	392.305	-0.492059	0.0956083	0.457899	0.114383	-0.0262476	0.95817	469	494	60	112	255	393	416	237	lipoyl synthase	iTSS, 16 bp inside of gene M744_RS08175
gTSS-43067	CP006471	gTSS	-	43067	1	0.9	0.73	A	89	M744_RS00225	lipA	103.883	356.369	-2.41148	9.25143e-05	2.52394	2.60559e-11	-0.18055	0.773855	86	110	5	4	200	357	74	45	lipoyl synthase	gTSS, 89 bp upstream of gene M744_RS00225
gTSS-844124	CP006471	gTSS	-	844124	1	0.97	0.94	A	50	M744_RS04350	lipB	1911.8	5737.76	3.663	2.26439e-65	-0.625046	0.00848781	1.80924	5.3914e-15	847	740	1871	3156	237	258	2970	1137	octanoyltransferase	gTSS, 50 bp upstream of gene M744_RS04350
aTSS+843571	CP006471	aTSS	+	843571	1	1	1	A	503	M744_RS04350	lipB	384.127	1519.89	5.68502	1.88416e-85	-2.35409	3.47997e-05	0.580785	0.169088	50	55	511	836	3	7	87	29	octanoyltransferase	aTSS, 503 bp downstream of reverse gene M744_RS04350
iTSS-2454843	CP006471	iTSS	-	2454843	1	1	0.99	A	312	M744_RS12075	livF	237.224	278.161	0.600021	0.0291583	0.449123	0.111001	0.38021	0.273383	321	356	101	153	194	255	441	194	ABC transporter ATP-binding protein	iTSS, 312 bp inside of gene M744_RS12075
gTSS+688237	CP006471	gTSS	+	688237	1	0.99	1	A	255	M744_RS03635	livM	465.171	1561.7	3.90479	7.51786e-45	-2.11542	8.67096e-09	1.10911	0.000826939	195	180	538	859	18	24	486	137	branched-chain amino acid ABC transporter permease	gTSS, 255 bp upstream of gene M744_RS03635
gTSS+687707	CP006471	gTSS	+	687707	1	0.7	1	G	785	M744_RS03635	livM	329.481	805.42	-0.259437	0.391473	1.94478	4.09473e-13	-0.108426	0.808707	426	312	56	98	637	732	355	144	branched-chain amino acid ABC transporter permease	gTSS, 785 bp upstream of gene M744_RS03635
gTSS+687628	CP006471	gTSS	+	687628	1	0.91	1	T	864	M744_RS03635	livM	199.909	432.423	-1.48308	3.46008e-05	0.798796	0.0152059	-0.474277	0.260823	438	337	22	48	342	298	251	137	branched-chain amino acid ABC transporter permease	gTSS, 864 bp upstream of gene M744_RS03635
gTSS+688492	CP006471	gTSS	+	688492	0.97	0.96	1	A	0	M744_RS03635	livM	152.963	217.973	-1.07493	0.00399021	0.425607	0.233565	0.533367	0.209153	314	218	19	45	162	182	392	166	branched-chain amino acid ABC transporter permease	gTSS, 0 bp upstream of gene M744_RS03635
gTSS+2375328	CP006471	gTSS	+	2375328	0.83	0.81	1	A	96	M744_RS11745	lon	124.047	306.457	-0.279576	0.516184	1.36514	0.000434217	-0.843708	0.0847189	140	229	37	36	164	307	96	49	ATP-dependent protease	gTSS, 96 bp upstream of gene M744_RS11745
gTSS-2326435	CP006471	gTSS	-	2326435	1	0.99	0.99	G	357	M744_RS11495	lpxA	11258.7	22723.8	1.70524	3.59279e-15	0.568829	0.0130317	0.246122	0.420744	12891	11139	7164	12499	8562	8463	15089	5897	acyl-[acyl-carrier-protein]--UDP-N-acetylglucosamine O-acyltransferase	gTSS, 357 bp upstream of gene M744_RS11495
aTSS+2324130	CP006471	aTSS	+	2324130	0.69	0.77	1	G	1141	M744_RS11490	lpxB	95.7898	173.488	-1.3556	0.00435243	-0.371301	0.435986	0.329649	0.588408	265	151	13	28	81	72	312	90	lipid-A-disaccharide synthase	aTSS, 1141 bp downstream of reverse gene M744_RS11490
gTSS-2327974	CP006471	gTSS	-	2327974	1	0.88	0.7	T	549	M744_RS11505	lpxC	77.6337	309.452	-3.35589	0.00318635	3.60898	3.22359e-17	-0.795306	0.221614	44	39	1	1	188	310	29	7	UDP-3-O-[3-hydroxymyristoyl] N-acetylglucosamine deacetylase	gTSS, 549 bp upstream of gene M744_RS11505
gTSS+844255	CP006471	gTSS	+	844255	1	1	1	A	25	M744_RS04355	lrtA	9658.66	37411.8	5.90796	5.78741e-99	-4.46745	2.06429e-36	1.51577	2.21538e-06	1486	750	12803	20578	21	28	3470	1279	ribosomal subunit interface protein	gTSS, 25 bp upstream of gene M744_RS04355
aTSS-1465017	CP006471	aTSS	-	1465017	1	1	1	A	161	M744_RS07510	lspA	1320.89	5046.9	3.61267	4.10747e-49	-1.27735	2.19967e-06	-1.00292	0.000760743	553	827	1491	2776	123	153	346	151	signal peptidase II	aTSS, 161 bp downstream of forward gene M744_RS07510
gTSS+1464833	CP006471	gTSS	+	1464833	1	1	1	G	23	M744_RS07510	lspA	163.391	573.983	-1.50518	0.0032634	3.66215	1.8369e-30	0.00990619	0.985922	72	89	6	8	418	575	87	32	signal peptidase II	gTSS, 23 bp upstream of gene M744_RS07510
gTSS+1372269	CP006471	gTSS	+	1372269	1	0.99	1	G	409	M744_RS07070	ltnA	842.117	1407.45	-3.78273	1.25824e-36	-0.583855	0.031407	-0.00493373	0.990795	2613	1943	32	50	538	963	2363	957	response regulator	gTSS, 409 bp upstream of gene M744_RS07070
gTSS+1372609	CP006471	gTSS	+	1372609	1	0.98	1	A	69	M744_RS07070	ltnA	444.103	807.569	-0.82322	0.00110564	0.734594	0.00253112	-0.451372	0.13562	857	803	87	147	542	809	608	267	response regulator	gTSS, 69 bp upstream of gene M744_RS07070
aTSS-1375799	CP006471	aTSS	-	1375799	0.97	0.89	0.86	A	2710	M744_RS07075	ltnB	452.368	1290.08	2.95143	7.6907e-37	-1.05901	9.28021e-05	0.762542	0.00716103	303	310	470	702	67	75	532	223	hybrid sensor histidine kinase/response regulator	aTSS, 2710 bp downstream of forward gene M744_RS07075
iTSS+1373722	CP006471	iTSS	+	1373722	0.88	0.9	1	A	633	M744_RS07075	ltnB	221.354	741.111	3.53962	1.72644e-29	-1.21983	0.0020055	0.530551	0.219449	119	107	270	375	21	26	198	53	hybrid sensor histidine kinase/response regulator	iTSS, 633 bp inside of gene M744_RS07075
aTSS-1375434	CP006471	aTSS	-	1375434	0.98	0.98	0.97	G	2345	M744_RS07075	ltnB	197.949	669.042	3.91474	5.02104e-35	-0.605026	0.137298	0.744179	0.0746111	69	90	229	368	28	22	145	52	hybrid sensor histidine kinase/response regulator	aTSS, 2345 bp downstream of forward gene M744_RS07075
aTSS-1373166	CP006471	aTSS	-	1373166	1	0.98	0.91	A	77	M744_RS07075	ltnB	230.598	547.232	2.23417	6.30546e-16	0.120041	0.724748	0.47951	0.189482	228	189	187	301	105	113	302	122	hybrid sensor histidine kinase/response regulator	aTSS, 77 bp downstream of forward gene M744_RS07075
aTSS-1373697	CP006471	aTSS	-	1373697	1	0.99	0.56	T	608	M744_RS07075	ltnB	145.378	361.617	-2.14351	7.05051e-07	1.60449	4.64509e-07	-0.34151	0.453097	227	198	8	16	286	338	143	87	hybrid sensor histidine kinase/response regulator	aTSS, 608 bp downstream of forward gene M744_RS07075
iTSS+1374411	CP006471	iTSS	+	1374411	0.99	1	1	G	1322	M744_RS07075	ltnB	196.795	359.088	-1.89694	2.93336e-07	0.717137	0.0299724	-0.371769	0.398024	373	419	11	44	284	346	300	138	hybrid sensor histidine kinase/response regulator	iTSS, 1322 bp inside of gene M744_RS07075
iTSS-209650	CP006471	iTSS	-	209650	1	0.98	0.93	G	1139	M744_RS01115	ltnT	2874.87	6653.53	1.68859	1.44157e-12	-1.19674	1.3857e-06	0.321963	0.32077	3162	4026	2424	3242	790	701	4703	1887	sulfate transporter	iTSS, 1139 bp inside of gene M744_RS01115
gTSS-210812	CP006471	gTSS	-	210812	1	1	0.92	G	23	M744_RS01115	ltnT	167.284	274.374	-0.914732	0.00484542	0.524298	0.0880059	-0.601188	0.104632	314	368	34	56	217	257	221	101	sulfate transporter	gTSS, 23 bp upstream of gene M744_RS01115
gTSS-309151	CP006471	gTSS	-	309151	0.99	0.89	0.53	A	39	M744_RS01645	lysA	1477.11	3434.29	2.13343	5.77341e-23	0.554218	0.0161013	-0.47955	0.0823854	1285	1597	1243	1889	876	1184	916	514	diaminopimelate decarboxylase	gTSS, 39 bp upstream of gene M744_RS01645
gTSS-309136	CP006471	gTSS	-	309136	1	0.51	0.43	A	24	M744_RS01645	lysA	766.591	2950.72	5.32462	1.06175e-109	-1.24673	0.000124085	0.648646	0.0405871	119	144	1075	1516	21	33	193	98	diaminopimelate decarboxylase	gTSS, 24 bp upstream of gene M744_RS01645
aTSS+308895	CP006471	aTSS	+	308895	0.97	0.97	1	G	217	M744_RS01645	lysA	546.881	867.209	1.16752	1.34721e-06	0.550147	0.0299621	0.130476	0.727791	607	786	301	477	442	546	794	321	diaminopimelate decarboxylase	aTSS, 217 bp downstream of reverse gene M744_RS01645
aTSS-2252200	CP006471	aTSS	-	2252200	1	1	0.98	G	1415	M744_RS11150	lysC	3252.11	4219.69	0.684649	0.00574806	0.340053	0.201147	0.241837	0.490805	5705	3816	1477	2321	2798	2981	6156	2234	aspartate kinase	aTSS, 1415 bp downstream of forward gene M744_RS11150
gTSS+2250761	CP006471	gTSS	+	2250761	1	0.97	1	G	24	M744_RS11150	lysC	193.778	539.045	-2.19757	1.95662e-07	1.85945	5.25845e-09	-0.0907941	0.864959	288	207	15	11	341	540	227	105	aspartate kinase	gTSS, 24 bp upstream of gene M744_RS11150
aTSS-2251416	CP006471	aTSS	-	2251416	0.99	0.99	0.97	A	631	M744_RS11150	lysC	116.308	184.609	-1.77221	1.9291e-05	-0.542488	0.158595	0.209707	0.692541	330	220	15	25	71	114	332	133	aspartate kinase	aTSS, 631 bp downstream of forward gene M744_RS11150
gTSS+776076	CP006471	gTSS	+	776076	1	1	1	G	32	M744_RS04035	lysS	1985.6	4555.62	-0.259095	0.253789	1.64148	3.51687e-14	-0.421427	0.125444	2913	2239	445	610	3603	4141	1911	854	lysine--tRNA ligase	gTSS, 32 bp upstream of gene M744_RS04035
aTSS-776192	CP006471	aTSS	-	776192	0.95	0.95	0.94	A	84	M744_RS04035	lysS	210.58	336.339	0.334596	0.320262	-2.39405	1.48569e-11	0.00705859	0.98924	485	417	101	185	50	31	477	188	lysine--tRNA ligase	aTSS, 84 bp downstream of forward gene M744_RS04035
gTSS+495114	CP006471	gTSS	+	495114	1	0.99	1	G	20	M744_RS02620	lytB	329.786	671.81	-0.350636	0.272209	1.33129	7.37075e-06	-0.393802	0.322729	369	593	74	113	505	673	314	188	4-hydroxy-3-methylbut-2-enyl diphosphate reductase	gTSS, 20 bp upstream of gene M744_RS02620
aTSS-1682095	CP006471	aTSS	-	1682095	0.97	0.96	0.88	A	875	M744_RS08515	malQ	357.178	423.25	-0.706509	0.0123902	-0.0591386	0.855989	-0.172078	0.669677	774	756	71	169	293	424	686	296	glycogen debranching protein	aTSS, 875 bp downstream of forward gene M744_RS08515
gTSS-1053047	CP006471	gTSS	-	1053047	0.83	0.83	0.77	A	118	M744_RS05480	manB	680.553	1329.08	-1.84582	4.3024e-14	-1.44741	1.01028e-09	0.527004	0.060602	1811	1452	85	141	246	336	2185	1116	phosphoglucosamine mutase	gTSS, 118 bp upstream of gene M744_RS05480
iTSS-1051785	CP006471	iTSS	-	1051785	0.85	0.85	0.79	C	1144	M744_RS05480	manB	185.377	338.401	-1.53744	1.03392e-05	0.945086	0.00150306	0.28432	0.491489	337	274	21	31	235	339	348	176	phosphoglucosamine mutase	iTSS, 1144 bp inside of gene M744_RS05480
gTSS+1718546	CP006471	gTSS	+	1718546	1	0.92	1	G	29	M744_RS08675	manC	1335.25	2246.02	-1.38007	3.07165e-09	0.666956	0.0044219	-0.205872	0.529986	2596	2548	173	325	1717	2250	1879	1152	mannose-1-phosphate guanylyltransferase/mannose-6-phosphate isomerase	gTSS, 29 bp upstream of gene M744_RS08675
aTSS-1719274	CP006471	aTSS	-	1719274	1	1	0.98	G	699	M744_RS08675	manC	598.004	2079.85	3.42766	1.32301e-33	-0.40996	0.210699	-0.171406	0.70786	245	414	641	1144	119	119	256	148	mannose-1-phosphate guanylyltransferase/mannose-6-phosphate isomerase	aTSS, 699 bp downstream of forward gene M744_RS08675
gTSS+740538	CP006471	gTSS	+	740538	1	1	1	A	21	M744_RS03875	map	2734.77	3814.26	0.44369	0.0715234	0.280109	0.289328	-0.972109	0.000455172	3914	5979	1265	2098	2454	3406	2312	1215	type I methionyl aminopeptidase	gTSS, 21 bp upstream of gene M744_RS03875
aTSS-741266	CP006471	aTSS	-	741266	1	1	0.93	C	707	M744_RS03875	map	534.78	1482.37	-2.67018	1.07523e-15	1.98036	3.03351e-13	-0.711244	0.0338966	817	570	16	39	1167	1485	462	167	type I methionyl aminopeptidase	aTSS, 707 bp downstream of forward gene M744_RS03875
gTSS-1200344	CP006471	gTSS	-	1200344	1	0.93	0.91	C	51	M744_RS06180	masA	171.569	453.197	-1.43492	0.000189269	2.06919	2.70577e-12	0.135987	0.777927	208	173	13	22	325	454	200	97	acireductone synthase	gTSS, 51 bp upstream of gene M744_RS06180
gTSS-1403783	CP006471	gTSS	-	1403783	0.99	0.98	0.97	A	336	M744_RS07200	mbpA	824.718	2754.34	3.45022	1.20325e-52	-0.120308	0.670577	-0.0311158	0.941693	404	478	897	1515	176	217	459	176	adenine methyltransferase	gTSS, 336 bp upstream of gene M744_RS07200
iTSS-981556	CP006471	iTSS	-	981556	1	0.99	0.95	A	250	M744_RS05115	mcrA	280.521	406.474	-0.183254	0.516615	-1.45719	1.33196e-07	0.204349	0.585412	644	578	104	163	104	110	731	297	HNH endonuclease	iTSS, 250 bp inside of gene M744_RS05115
gTSS-489071	CP006471	gTSS	-	489071	0.99	0.96	0.98	G	6	M744_RS02575	mdlB	2712.08	6857.85	-1.18265	1.888e-07	1.82093	3.0413e-16	-0.289325	0.337866	3953	2975	318	429	5040	6870	2519	1400	LuxR family transcriptional regulator	gTSS, 6 bp upstream of gene M744_RS02575
aTSS+487572	CP006471	aTSS	+	487572	1	0.98	1	A	1493	M744_RS02575	mdlB	1045.7	1304.5	-0.754666	0.000395113	0.0202919	0.93514	0.16782	0.574816	2108	2037	256	346	922	1110	2346	1019	LuxR family transcriptional regulator	aTSS, 1493 bp downstream of reverse gene M744_RS02575
aTSS+488467	CP006471	aTSS	+	488467	1	0.99	1	G	598	M744_RS02575	mdlB	528.556	932.659	0.912365	7.53888e-05	-0.639423	0.00860122	0.0200831	0.962007	887	837	299	513	221	319	883	381	LuxR family transcriptional regulator	aTSS, 598 bp downstream of reverse gene M744_RS02575
aTSS+488200	CP006471	aTSS	+	488200	0.97	0.96	1	G	865	M744_RS02575	mdlB	208.203	333.631	-1.78283	2.52051e-08	-0.85925	0.00370456	0.177588	0.671096	497	540	28	47	109	171	600	252	LuxR family transcriptional regulator	aTSS, 865 bp downstream of reverse gene M744_RS02575
gTSS-1941580	CP006471	gTSS	-	1941580	1	0.79	0.42	A	24	M744_RS09655	me	497.096	861.885	1.30623	1.87592e-07	1.07221	2.64573e-05	-0.858637	0.00435589	612	586	314	409	539	682	268	178	malic enzyme	gTSS, 24 bp upstream of gene M744_RS09655
gTSS-1941664	CP006471	gTSS	-	1941664	1	1	0.58	G	108	M744_RS09655	me	417.864	523.801	-1.37583	6.66673e-08	0.00454022	0.9874	0.050149	0.899011	889	917	66	107	364	520	942	409	malic enzyme	gTSS, 108 bp upstream of gene M744_RS09655
aTSS-1859561	CP006471	aTSS	-	1859561	1	0.97	0.81	A	298	M744_RS09310	menA	228.297	910.842	6.41657	1.07751e-68	-0.199323	0.748112	0.664439	0.248443	16	22	308	501	8	8	33	11	2-carboxy-1,4-naphthoquinone phytyltransferase	aTSS, 298 bp downstream of forward gene M744_RS09310
gTSS+1859246	CP006471	gTSS	+	1859246	1	0.83	1	G	17	M744_RS09310	menA	201.893	440.22	-0.49155	0.15399	1.55992	3.47764e-07	0.427094	0.292512	284	214	30	59	279	441	300	165	2-carboxy-1,4-naphthoquinone phytyltransferase	gTSS, 17 bp upstream of gene M744_RS09310
gTSS+2673474	CP006471	gTSS	+	2673474	1	1	1	G	18	M744_RS13205	menB	453.028	1006.46	-3.464	1.22313e-19	1.19506	7.67098e-05	-0.105128	0.827395	999	557	13	22	796	920	650	354	1,4-dihydroxy-2-naphthoyl-CoA synthase	gTSS, 18 bp upstream of gene M744_RS13205
aTSS-1774591	CP006471	aTSS	-	1774591	1	0.97	0.89	A	848	M744_RS08960	menD	148.183	558.141	3.37817	1.51556e-24	-0.978691	0.0196725	0.0306437	0.962485	80	90	144	307	17	25	87	38	2-succinyl-5-enolpyruvyl-6-hydroxy-3-cyclohexene-1-carboxylate synthase	aTSS, 848 bp downstream of forward gene M744_RS08960
aTSS-1774968	CP006471	aTSS	-	1774968	1	0.97	0.96	A	1225	M744_RS08960	menD	282.737	477.769	-0.596783	0.0570147	-1.04756	0.000821962	-0.794657	0.0285901	887	652	77	184	171	187	392	221	2-succinyl-5-enolpyruvyl-6-hydroxy-3-cyclohexene-1-carboxylate synthase	aTSS, 1225 bp downstream of forward gene M744_RS08960
iTSS+1773751	CP006471	iTSS	+	1773751	1	0.99	1	A	8	M744_RS08960	menD	162.645	326.422	-0.974275	0.0045392	1.04817	0.000602932	-0.31909	0.453949	293	256	28	41	227	327	195	110	2-succinyl-5-enolpyruvyl-6-hydroxy-3-cyclohexene-1-carboxylate synthase	iTSS, 8 bp inside of gene M744_RS08960
aTSS-1774819	CP006471	aTSS	-	1774819	1	0.97	0.74	A	1076	M744_RS08960	menD	156.968	221.269	-0.268079	0.431906	0.482325	0.139671	-0.215875	0.634471	319	250	43	75	175	209	256	102	2-succinyl-5-enolpyruvyl-6-hydroxy-3-cyclohexene-1-carboxylate synthase	aTSS, 1076 bp downstream of forward gene M744_RS08960
aTSS+2227741	CP006471	aTSS	+	2227741	1	0.99	1	G	992	M744_RS11040	menE	3203.89	5163.26	1.38903	8.54883e-13	0.680841	0.00076382	0.442642	0.0680141	3831	3370	1836	2840	2502	3084	5013	2103	2-succinylbenzoate-CoA ligase	aTSS, 992 bp downstream of reverse gene M744_RS11040
gTSS+996920	CP006471	gTSS	+	996920	1	0.98	1	A	24	M744_RS05185	menF, entC	4191.26	14435.3	3.54907	1.74395e-72	-1.20113	9.92679e-09	0.150321	0.613313	2013	2334	4775	7940	421	492	2263	1137	isochorismate synthase	gTSS, 24 bp upstream of gene M744_RS05185
aTSS-996933	CP006471	aTSS	-	996933	1	0.99	0.98	G	11	M744_RS05185	menF, entC	159.391	365.882	-0.662609	0.0582694	-1.24592	0.000294821	1.02214	0.0050358	306	273	31	61	54	64	658	225	isochorismate synthase	aTSS, 11 bp upstream of forward gene M744_RS05185
gTSS-276981	CP006471	gTSS	-	276981	1	0.98	0.99	T	60	M744_RS01475	met3, sopT	4784.44	13544	-5.13031	2.01113e-73	1.85285	6.72338e-14	-1.05917	0.000165228	7974	5852	45	51	10637	13568	2677	1766	sulfate adenylyltransferase	gTSS, 60 bp upstream of gene M744_RS01475
aTSS+202433	CP006471	aTSS	+	202433	1	0.99	1	A	789	M744_RS01090	metA	2795.86	12540.9	5.37865	3.29466e-103	-0.713186	0.0112397	-0.41154	0.235281	442	498	3141	6898	118	161	287	190	homoserine O-succinyltransferase	aTSS, 789 bp downstream of reverse gene M744_RS01090
aTSS+202328	CP006471	aTSS	+	202328	0.98	0.98	1	G	894	M744_RS01090	metA	1070.32	1698.06	0.740977	0.000943961	-0.669127	0.00410992	0.277737	0.359094	1602	1904	536	934	473	596	1895	1049	homoserine O-succinyltransferase	aTSS, 894 bp downstream of reverse gene M744_RS01090
aTSS+203221	CP006471	aTSS	+	203221	0.99	0.99	1	A	1	M744_RS01090	metA	617.833	894.48	0.253073	0.310722	-1.25601	3.74755e-07	-0.111895	0.765795	1316	1271	281	492	232	293	1325	466	homoserine O-succinyltransferase	aTSS, 1 bp downstream of reverse gene M744_RS01090
aTSS+203029	CP006471	aTSS	+	203029	0.95	0.94	1	A	193	M744_RS01090	metA	442.36	586.079	-0.673207	0.00849112	-0.15741	0.572782	0.13155	0.72586	859	949	116	163	322	470	1054	406	homoserine O-succinyltransferase	aTSS, 193 bp downstream of reverse gene M744_RS01090
gTSS-203444	CP006471	gTSS	-	203444	0.99	0.99	1	G	222	M744_RS01090	metA	210.205	337.033	-1.40975	4.89248e-06	-1.01004	0.000586003	0.20355	0.613313	566	462	37	59	106	142	547	283	homoserine O-succinyltransferase	gTSS, 222 bp upstream of gene M744_RS01090
gTSS-1854931	CP006471	gTSS	-	1854931	1	0.99	0.94	G	25	M744_RS09280	metH	192.651	578.974	-1.7371	6.74362e-06	1.87791	8.93242e-10	-0.448158	0.282331	231	268	15	22	326	580	167	89	methionine synthase	gTSS, 25 bp upstream of gene M744_RS09280
iTSS-1853859	CP006471	iTSS	-	1853859	1	1	0.89	A	1047	M744_RS09280	metH	151.096	249.073	0.592951	0.0636745	-2.70343	6.74986e-13	0.241183	0.588616	280	302	82	137	22	21	363	142	methionine synthase	iTSS, 1047 bp inside of gene M744_RS09280
gTSS-2097543	CP006471	gTSS	-	2097543	1	1	1	A	26	M744_RS10445	metS	1487.58	2940.79	1.50305	7.81515e-14	1.95835	2.41627e-22	-0.75876	0.00149664	1309	1338	715	1153	2074	2946	754	359	methionine--tRNA ligase	gTSS, 26 bp upstream of gene M744_RS10445
gTSS-1482335	CP006471	gTSS	-	1482335	0.98	0.95	0.77	A	85	M744_RS07580	metX	449.653	615.503	-0.247885	0.342692	-1.16445	5.16172e-06	-0.186231	0.603284	968	1133	155	291	212	240	947	396	hypothetical protein	gTSS, 85 bp upstream of gene M744_RS07580
gTSS+718819	CP006471	gTSS	+	718819	1	0.97	1	G	44	M744_RS03775	metX, metK	5312.13	14015.2	-2.52818	3.80329e-39	1.63027	6.07517e-18	-0.740099	0.000663098	7977	8162	274	419	10288	14040	4596	2245	S-adenosylmethionine synthase	gTSS, 44 bp upstream of gene M744_RS03775
gTSS-204675	CP006471	gTSS	-	204675	1	1	0.89	G	100	M744_RS01095	metY	1068.7	2707.07	2.38175	6.74171e-28	-2.60004	2.38589e-25	0.966517	0.000122852	1045	853	963	1489	65	87	1929	782	O-acetylhomoserine aminocarboxypropyltransferase	gTSS, 100 bp upstream of gene M744_RS01095
aTSS+204174	CP006471	aTSS	+	204174	1	0.97	1	A	401	M744_RS01095	metY	261.279	945.385	5.01623	2.91635e-45	-3.10168	1.61561e-05	1.43091	0.000936166	59	48	338	520	4	2	188	40	O-acetylhomoserine aminocarboxypropyltransferase	aTSS, 401 bp downstream of reverse gene M744_RS01095
aTSS-693769	CP006471	aTSS	-	693769	1	1	0.91	A	419	M744_RS03655	miaA, trpX	284.422	856.301	3.05915	1.19673e-24	-1.33006	0.000207109	1.22548	0.000460745	157	192	261	471	32	35	480	144	tRNA (adenosine(37)-N6)-dimethylallyltransferase MiaA	aTSS, 419 bp downstream of forward gene M744_RS03655
aTSS-693484	CP006471	aTSS	-	693484	0.94	0.92	0.9	G	134	M744_RS03655	miaA, trpX	309.702	494.074	0.720822	0.00989313	-0.668054	0.0228583	-0.150357	0.724452	445	650	180	266	140	196	475	227	tRNA (adenosine(37)-N6)-dimethylallyltransferase MiaA	aTSS, 134 bp downstream of forward gene M744_RS03655
aTSS-693590	CP006471	aTSS	-	693590	1	0.96	0.83	A	240	M744_RS03655	miaA, trpX	152.265	281.919	-0.727901	0.0484296	-1.0937	0.00267673	0.315177	0.515542	382	298	45	55	70	84	507	145	tRNA (adenosine(37)-N6)-dimethylallyltransferase MiaA	aTSS, 240 bp downstream of forward gene M744_RS03655
gTSS+1193293	CP006471	gTSS	+	1193293	1	0.91	1	A	14	M744_RS06145	minC	1000.41	1784.01	-3.34547	4.40171e-44	-1.38584	1.43246e-10	0.143487	0.64639	2983	2737	60	78	472	588	2941	1498	septum site-determining protein MinC	gTSS, 14 bp upstream of gene M744_RS06145
gTSS+1192905	CP006471	gTSS	+	1192905	1	1	1	G	402	M744_RS06145	minC	966.014	1336.75	0.655255	0.00316414	0.281155	0.238542	-0.182527	0.569027	1498	1560	487	699	853	934	1435	552	septum site-determining protein MinC	gTSS, 402 bp upstream of gene M744_RS06145
gTSS+1193211	CP006471	gTSS	+	1193211	0.96	0.56	0.99	G	96	M744_RS06145	minC	311.028	586.96	-2.1567	2.25213e-10	1.09345	0.000151405	0.33461	0.389435	601	395	23	32	444	588	568	306	septum site-determining protein MinC	gTSS, 96 bp upstream of gene M744_RS06145
gTSS-2357733	CP006471	gTSS	-	2357733	1	0.98	0.92	A	45	M744_RS11675	minD	3795.5	8324.78	-3.16372	1.94292e-41	1.32899	5.08104e-09	0.061255	0.8697	7125	4911	135	196	6584	8031	6019	2891	septum site-determining protein MinD	gTSS, 45 bp upstream of gene M744_RS11675
gTSS+346879	CP006471	gTSS	+	346879	0.87	0.82	1	G	62	M744_RS01860	minD	377.746	654.957	-1.62086	1.27484e-08	0.567981	0.034983	-0.133202	0.739801	704	795	57	61	518	549	640	323	CDP-3, 6-dideoxy-D-glycero-L-glycero-4-hexulose-4-reductase	gTSS, 62 bp upstream of gene M744_RS01860
aTSS-347234	CP006471	aTSS	-	347234	0.95	0.98	0.63	A	293	M744_RS01860	minD	209.533	374.779	-0.468436	0.120588	-2.19272	2.3439e-12	0.503281	0.154473	481	441	71	92	48	49	674	278	CDP-3, 6-dideoxy-D-glycero-L-glycero-4-hexulose-4-reductase	aTSS, 293 bp downstream of forward gene M744_RS01860
aTSS-347159	CP006471	aTSS	-	347159	1	0.52	0.32	T	218	M744_RS01860	minD	92.2738	371.342	-1.91935	0.00635425	3.38281	2.17983e-16	0.432042	0.484946	54	51	1	6	174	372	71	31	CDP-3, 6-dideoxy-D-glycero-L-glycero-4-hexulose-4-reductase	aTSS, 218 bp downstream of forward gene M744_RS01860
gTSS+181580	CP006471	gTSS	+	181580	1	1	1	G	230	M744_RS00980	mltA	1974.62	3257.35	-1.09859	2.02639e-06	0.181024	0.479638	0.737891	0.00566288	3975	2872	296	503	1738	2002	5858	2448	murein transglycosylase	gTSS, 230 bp upstream of gene M744_RS00980
gTSS+181780	CP006471	gTSS	+	181780	0.99	0.99	1	G	30	M744_RS00980	mltA	390.223	584.964	-1.71397	2.22557e-10	0.185213	0.504776	-0.594347	0.0500252	889	969	53	88	441	586	534	312	murein transglycosylase	gTSS, 30 bp upstream of gene M744_RS00980
gTSS+1337652	CP006471	gTSS	+	1337652	1	0.99	1	G	113	M744_RS06870	mmsB	662.527	953.354	-0.679415	0.0107416	0.483292	0.0742038	-0.0603622	0.887791	1499	964	147	235	754	909	1109	555	3-hydroxy acid dehydrogenase	gTSS, 113 bp upstream of gene M744_RS06870
gTSS+610108	CP006471	gTSS	+	610108	1	0.99	1	A	24	M744_RS03210	mntA	763.293	2750.35	4.32908	2.40908e-67	0.0314375	0.923888	1.02976	0.000564913	273	194	1002	1281	93	140	427	235	manganese ABC transporter ATP-binding protein	gTSS, 24 bp upstream of gene M744_RS03210
gTSS+609943	CP006471	gTSS	+	609943	1	0.82	1	G	189	M744_RS03210	mntA	508.38	1487.71	2.78744	1.18095e-25	-0.664721	0.0259144	0.260574	0.508195	306	465	542	768	104	132	398	236	manganese ABC transporter ATP-binding protein	gTSS, 189 bp upstream of gene M744_RS03210
aTSS+1916771	CP006471	aTSS	+	1916771	0.99	0.95	1	A	522	M744_RS09555	mntA	195.232	583.593	2.86639	8.57845e-21	-1.79416	5.16172e-06	0.775762	0.0444397	137	144	191	321	20	19	275	88	manganese ABC transporter ATP-binding protein	aTSS, 522 bp downstream of reverse gene M744_RS09555
iTSS-1917226	CP006471	iTSS	-	1917226	0.96	0.88	0.86	A	67	M744_RS09555	mntA	255.19	325.291	-0.790234	0.0067898	-0.0127659	0.96848	0.182904	0.645594	556	462	66	77	220	268	585	251	manganese ABC transporter ATP-binding protein	iTSS, 67 bp inside of gene M744_RS09555
aTSS+1915956	CP006471	aTSS	+	1915956	1	0.99	1	G	593	M744_RS09550	mntB	327.061	949.72	2.92243	9.16262e-30	0.125897	0.696253	0.462845	0.181473	205	232	346	465	93	140	270	149	membrane protein	aTSS, 593 bp downstream of reverse gene M744_RS09550
aTSS+1916358	CP006471	aTSS	+	1916358	1	0.98	1	G	191	M744_RS09550	mntB	204.342	763.58	5.14551	7.13332e-52	-0.264318	0.59539	0.616321	0.214701	38	40	266	420	19	12	68	21	membrane protein	aTSS, 191 bp downstream of reverse gene M744_RS09550
iTSS-1916067	CP006471	iTSS	-	1916067	1	0.7	0.57	C	482	M744_RS09550	mntB	133.751	369.203	-2.78564	4.29473e-07	2.04198	7.4125e-09	-0.407431	0.420834	193	137	3	9	292	366	144	44	membrane protein	iTSS, 482 bp inside of gene M744_RS09550
gTSS-1916559	CP006471	gTSS	-	1916559	0.59	0.69	0.58	C	10	M744_RS09550	mntB	162.272	360.362	-1.11585	0.00205415	1.46193	2.06694e-06	-0.131647	0.79123	246	221	27	25	265	361	207	97	membrane protein	gTSS, 10 bp upstream of gene M744_RS09550
iTSS+1917367	CP006471	iTSS	+	1917367	1	0.88	1	A	15	M744_RS09560	mntC	667.738	1219.91	0.93532	1.63873e-05	-0.776083	0.000648418	-0.322456	0.260901	1134	1165	422	671	269	386	904	413	Mn transporter MntC	iTSS, 15 bp inside of gene M744_RS09560
aTSS+609456	CP006471	aTSS	+	609456	1	0.96	1	A	615	M744_RS03205	mntC, znuA	2096.61	7275.83	3.39377	4.02155e-54	0.048998	0.859077	-0.38364	0.191995	1045	1283	2174	4002	479	698	821	429	manganese ABC transporter substrate-binding protein	aTSS, 615 bp downstream of reverse gene M744_RS03205
iTSS-609843	CP006471	iTSS	-	609843	1	1	0.6	G	228	M744_RS03205	mntC, znuA	389.555	1188.52	2.40331	6.83613e-10	-1.12645	0.00770714	-0.995796	0.0422761	228	564	433	596	83	92	125	125	manganese ABC transporter substrate-binding protein	iTSS, 228 bp inside of gene M744_RS03205
iTSS-609819	CP006471	iTSS	-	609819	0.68	0.67	0.37	G	252	M744_RS03205	mntC, znuA	161.148	287.491	-2.11707	3.09614e-07	0.619947	0.0754661	0.566259	0.180382	299	263	13	19	141	288	431	176	manganese ABC transporter substrate-binding protein	iTSS, 252 bp inside of gene M744_RS03205
aTSS+609808	CP006471	aTSS	+	609808	0.93	0.92	1	G	263	M744_RS03205	mntC, znuA	174.138	266.086	-2.2035	1.67593e-08	0.0198244	0.96036	0.0129315	0.980519	494	301	20	22	161	232	394	180	manganese ABC transporter substrate-binding protein	aTSS, 263 bp downstream of reverse gene M744_RS03205
gTSS+1957241	CP006471	gTSS	+	1957241	0.87	0.59	1	G	25	M744_RS09710	moaC	135.368	228.381	-2.96375	5.72666e-11	0.11306	0.781589	-0.86719	0.0401622	424	301	9	14	167	213	157	109	bifunctional molybdenum cofactor biosynthesis protein MoaC/MoaB	gTSS, 25 bp upstream of gene M744_RS09710
gTSS+1635382	CP006471	gTSS	+	1635382	1	1	1	A	57	M744_RS08295	modA	12441.6	49730.9	5.01671	4.58245e-137	-0.640155	0.00312004	-0.193127	0.518645	2544	2727	15528	27354	735	902	2013	1158	molybdate ABC transporter substrate-binding protein	gTSS, 57 bp upstream of gene M744_RS08295
gTSS-1957192	CP006471	gTSS	-	1957192	1	0.99	0.96	A	30	M744_RS09705	moeA	295.809	566.996	-0.492633	0.132712	0.980244	0.00179915	-0.737608	0.0524692	628	394	65	117	413	568	247	165	molybdopterin molybdenumtransferase	gTSS, 30 bp upstream of gene M744_RS09705
gTSS+407074	CP006471	gTSS	+	407074	1	0.99	1	C	93	M744_RS02180	moeB	1614.55	5311.59	-1.98215	6.22202e-14	2.68676	1.0915e-28	-0.472121	0.13045	1261	1576	64	116	3616	5321	839	541	molybdenum cofactor biosynthesis protein MoeB	gTSS, 93 bp upstream of gene M744_RS02180
aTSS-407224	CP006471	aTSS	-	407224	1	0.8	0.61	A	57	M744_RS02180	moeB	660.43	1056.26	-3.13504	1.81057e-25	-0.057728	0.857483	-0.029987	0.949556	1961	1239	36	54	665	822	1409	766	molybdenum cofactor biosynthesis protein MoeB	aTSS, 57 bp downstream of forward gene M744_RS02180
aTSS-407373	CP006471	aTSS	-	407373	0.99	1	0.91	A	206	M744_RS02180	moeB	250.049	506.103	-0.219592	0.544093	1.24814	0.000170583	0.493239	0.248356	378	279	57	82	266	507	543	164	molybdenum cofactor biosynthesis protein MoeB	aTSS, 206 bp downstream of forward gene M744_RS02180
aTSS-407230	CP006471	aTSS	-	407230	1	1	0.36	G	63	M744_RS02180	moeB	133.09	352.766	-2.22801	1.95814e-06	1.75329	1.43346e-07	-0.200249	0.699134	210	151	8	11	279	306	159	68	molybdenum cofactor biosynthesis protein MoeB	aTSS, 63 bp downstream of forward gene M744_RS02180
aTSS-407765	CP006471	aTSS	-	407765	0.85	0.88	0.85	A	598	M744_RS02180	moeB	123.739	178.493	-0.743537	0.0475574	-0.152857	0.701991	0.308467	0.52065	254	238	21	54	97	117	321	126	molybdenum cofactor biosynthesis protein MoeB	aTSS, 598 bp downstream of forward gene M744_RS02180
gTSS+1311861	CP006471	gTSS	+	1311861	1	1	1	G	18	M744_RS06755	moxR	508.371	1190.89	-0.613492	0.0154942	1.74875	4.70772e-14	-0.288658	0.370551	608	680	84	124	910	1193	475	259	ATPase AAA	gTSS, 18 bp upstream of gene M744_RS06755
gTSS-2594414	CP006471	gTSS	-	2594414	1	0.99	0.9	A	183	M744_RS12840	mpg	1140.37	2054.36	-0.481988	0.0543098	0.96484	9.11124e-05	-0.271934	0.419051	2171	1584	262	404	1508	2058	1714	609	3-methyladenine DNA glycosylase	gTSS, 183 bp upstream of gene M744_RS12840
aTSS-412376	CP006471	aTSS	-	412376	0.96	0.95	0.84	A	58	M744_RS02210	mraY	231.312	334.642	-0.763732	0.0269563	-0.270188	0.459933	0.000187061	0.999925	381	616	70	71	182	218	428	255	phospho-N-acetylmuramoyl-pentapeptide-transferase	aTSS, 58 bp downstream of forward gene M744_RS02210
aTSS+613894	CP006471	aTSS	+	613894	0.86	0.8	1	G	238	M744_RS03225	mrcA, ponA	223.248	469.308	0.240903	0.459607	-0.0832483	0.818038	1.39824	2.1883e-05	308	266	69	98	100	166	844	291	penicillin-binding protein	aTSS, 238 bp downstream of reverse gene M744_RS03225
aTSS+612960	CP006471	aTSS	+	612960	1	0.85	1	G	1172	M744_RS03225	mrcA, ponA	124.603	326.422	-2.54758	8.85656e-07	1.85959	4.76067e-08	-0.169216	0.759148	184	141	3	11	246	327	151	60	penicillin-binding protein	aTSS, 1172 bp downstream of reverse gene M744_RS03225
gTSS+1194219	CP006471	gTSS	+	1194219	1	0.98	1	G	74	M744_RS06150	mrcB, ponB	1196.76	2070.33	-0.0741043	0.744282	1.03299	8.89354e-07	-0.289408	0.297156	1728	1947	335	533	1580	2074	1396	716	penicillin-binding protein	gTSS, 74 bp upstream of gene M744_RS06150
iTSS+1194391	CP006471	iTSS	+	1194391	1	0.99	1	G	98	M744_RS06150	mrcB, ponB	1088.72	1483.14	-1.36088	3.39452e-09	0.346958	0.14383	0.228037	0.465324	2381	1823	153	255	1173	1410	2392	1119	penicillin-binding protein	iTSS, 98 bp inside of gene M744_RS06150
gTSS+2140906	CP006471	gTSS	+	2140906	1	1	1	G	24	M744_RS10625	mrp	3301.64	9579.06	-2.40504	5.5197e-31	2.23007	2.05034e-30	-0.377321	0.130886	3726	3617	131	214	7576	9069	2602	1355	Fe-S-binding ATPase	gTSS, 24 bp upstream of gene M744_RS10625
gTSS+2140336	CP006471	gTSS	+	2140336	0.55	0.69	1	A	594	M744_RS10625	mrp	461.185	694.449	0.830999	0.000958966	0.108	0.7138	0.227391	0.525877	711	645	253	337	356	342	816	339	Fe-S-binding ATPase	gTSS, 594 bp upstream of gene M744_RS10625
aTSS-755549	CP006471	aTSS	-	755549	1	0.95	0.97	G	516	M744_RS03930	msrA	249.82	719.152	3.07231	3.14373e-29	0.239282	0.470192	0.670574	0.0556005	135	168	262	364	79	94	249	102	peptide-methionine (S)-S-oxide reductase	aTSS, 516 bp downstream of forward gene M744_RS03930
gTSS+1253326	CP006471	gTSS	+	1253326	1	1	1	G	21	M744_RS06460	msrA, pms	1367.93	2038.82	-0.504865	0.0464819	-0.151622	0.593966	-0.84232	0.0036826	2635	3753	471	631	1285	1491	1513	916	peptide-methionine (S)-S-oxide reductase	gTSS, 21 bp upstream of gene M744_RS06460
gTSS+1451706	CP006471	gTSS	+	1451706	0.78	0.69	1	A	225	M744_RS07435	murC	678.319	1679.03	-1.77145	2.38107e-11	1.54833	1.07365e-10	-0.0476887	0.909302	867	1067	60	79	1092	1682	948	407	UDP-N-acetylmuramate--L-alanine ligase	gTSS, 225 bp upstream of gene M744_RS07435
gTSS+1451763	CP006471	gTSS	+	1451763	0.59	0.55	1	A	168	M744_RS07435	murC	950.544	1360.59	0.696128	0.0113938	1.11597	5.38279e-05	0.836947	0.00888718	1248	893	343	514	907	1363	2257	679	UDP-N-acetylmuramate--L-alanine ligase	gTSS, 168 bp upstream of gene M744_RS07435
gTSS+1451696	CP006471	gTSS	+	1451696	1	1	1	A	235	M744_RS07435	murC	385.754	937.34	-2.14254	2.42531e-12	1.70173	2.3241e-12	0.0744607	0.854432	552	480	22	36	694	939	540	241	UDP-N-acetylmuramate--L-alanine ligase	gTSS, 235 bp upstream of gene M744_RS07435
gTSS+1451893	CP006471	gTSS	+	1451893	0.88	0.88	1	G	38	M744_RS07435	murC	327.312	519.666	-2.28296	1.03534e-10	0.686816	0.0311907	0.334818	0.429716	712	474	29	30	411	513	590	406	UDP-N-acetylmuramate--L-alanine ligase	gTSS, 38 bp upstream of gene M744_RS07435
aTSS-1452553	CP006471	aTSS	-	1452553	0.98	0.92	0.94	A	622	M744_RS07435	murC	113.521	196.652	-4.21499	1.10687e-09	0.533908	0.154172	0.320237	0.523866	245	204	2	4	122	197	307	110	UDP-N-acetylmuramate--L-alanine ligase	aTSS, 622 bp downstream of forward gene M744_RS07435
gTSS-1528519	CP006471	gTSS	-	1528519	0.68	0.79	0.67	G	18	M744_RS07795	murD	732.641	2155.18	-2.90413	1.39152e-22	2.27468	5.69324e-25	-0.233081	0.463335	803	785	24	28	1582	2159	683	294	UDP-N-acetylmuramoyl-L-alanine--D-glutamate ligase	gTSS, 18 bp upstream of gene M744_RS07795
iTSS-1036246	CP006471	iTSS	-	1036246	1	1	0.99	A	40	M744_RS05415	murD	658.801	1167.04	-0.0772032	0.814598	0.644818	0.0404148	-0.520368	0.179937	1455	861	213	331	923	792	676	419	hypothetical protein	iTSS, 40 bp inside of gene M744_RS05415
gTSS-1528525	CP006471	gTSS	-	1528525	1	1	0.32	G	24	M744_RS07795	murD	448.193	993.24	-3.53669	6.09658e-23	1.3235	1.53645e-07	-0.0354439	0.93758	830	623	12	19	769	995	679	327	UDP-N-acetylmuramoyl-L-alanine--D-glutamate ligase	gTSS, 24 bp upstream of gene M744_RS07795
aTSS+1527657	CP006471	aTSS	+	1527657	0.99	0.93	1	A	844	M744_RS07795	murD	366.334	548.683	-2.67432	9.89357e-20	-0.283718	0.302818	-0.452228	0.158017	993	1010	25	54	330	473	752	313	UDP-N-acetylmuramoyl-L-alanine--D-glutamate ligase	aTSS, 844 bp downstream of reverse gene M744_RS07795
aTSS+1527379	CP006471	aTSS	+	1527379	1	0.98	1	A	1122	M744_RS07795	murD	273.661	337.186	-0.127088	0.652876	-0.61793	0.0241815	-0.25488	0.486073	626	561	112	155	174	199	454	241	UDP-N-acetylmuramoyl-L-alanine--D-glutamate ligase	aTSS, 1122 bp downstream of reverse gene M744_RS07795
aTSS+1580628	CP006471	aTSS	+	1580628	0.82	0.92	1	G	379	M744_RS08055	murE	977.369	1981.79	1.30217	7.32638e-08	-0.420267	0.107958	-0.359033	0.265955	1171	1721	722	1035	473	573	1157	484	UDP-N-acetylmuramoyl-L-alanyl-D-glutamate--2,6-diaminopimelate ligase	aTSS, 379 bp downstream of reverse gene M744_RS08055
gTSS-1581029	CP006471	gTSS	-	1581029	0.99	0.98	0.94	A	22	M744_RS08055	murE	552.569	875.176	-2.21633	4.75418e-19	-0.375223	0.122546	-0.606083	0.0271363	1482	1611	58	109	499	660	978	467	UDP-N-acetylmuramoyl-L-alanyl-D-glutamate--2,6-diaminopimelate ligase	gTSS, 22 bp upstream of gene M744_RS08055
aTSS+1580577	CP006471	aTSS	+	1580577	1	0.96	1	A	430	M744_RS08055	murE	251.975	653.842	-0.698972	0.0600334	1.80955	1.16793e-07	-1.00829	0.0156319	363	303	27	79	481	655	205	52	UDP-N-acetylmuramoyl-L-alanyl-D-glutamate--2,6-diaminopimelate ligase	aTSS, 430 bp downstream of reverse gene M744_RS08055
aTSS-1356782	CP006471	aTSS	-	1356782	1	0.97	0.95	A	1161	M744_RS06955	murF	216.573	901.752	6.59782	3.37333e-64	0.386375	0.507104	-0.0689806	0.940387	15	17	282	496	13	7	16	6	UDP-N-acetylmuramoyl-tripeptide--D-alanyl-D-alanine ligase	aTSS, 1161 bp downstream of forward gene M744_RS06955
aTSS-1356915	CP006471	aTSS	-	1356915	0.94	0.55	0.33	A	1294	M744_RS06955	murF	167.522	654.497	4.58187	3.4473e-42	-0.613386	0.190152	-0.401103	0.481372	40	54	205	360	11	19	32	18	UDP-N-acetylmuramoyl-tripeptide--D-alanyl-D-alanine ligase	aTSS, 1294 bp downstream of forward gene M744_RS06955
aTSS-1356995	CP006471	aTSS	-	1356995	1	1	0.56	A	7	M744_RS06955	murF	203.388	559.01	-3.28373	6.1463e-11	1.64457	3.2675e-06	-0.947831	0.0288779	222	410	7	9	404	560	132	89	UDP-N-acetylmuramoyl-tripeptide--D-alanyl-D-alanine ligase	aTSS, 7 bp downstream of forward gene M744_RS06955
iTSS+1356410	CP006471	iTSS	+	1356410	1	0.99	1	C	789	M744_RS06955	murF	349.727	530.87	0.405249	0.115859	-0.788258	0.00269667	-0.0683496	0.868089	700	643	156	292	166	211	651	277	UDP-N-acetylmuramoyl-tripeptide--D-alanyl-D-alanine ligase	iTSS, 789 bp inside of gene M744_RS06955
gTSS+1355603	CP006471	gTSS	+	1355603	0.87	0.64	1	G	18	M744_RS06955	murF	193.736	366.351	1.39903	0.0023252	1.90054	3.52773e-05	1.27936	0.0177242	149	143	68	126	176	367	159	251	UDP-N-acetylmuramoyl-tripeptide--D-alanyl-D-alanine ligase	gTSS, 18 bp upstream of gene M744_RS06955
gTSS-884045	CP006471	gTSS	-	884045	0.98	0.98	0.98	G	24	M744_RS04550	murG	432.57	1277.04	-3.21102	5.78058e-15	2.33445	6.74219e-16	-0.273648	0.518594	569	349	6	19	1010	1227	344	185	undecaprenyldiphospho-muramoylpentapeptide beta-N- acetylglucosaminyltransferase	gTSS, 24 bp upstream of gene M744_RS04550
gTSS-836637	CP006471	gTSS	-	836637	1	0.99	0.99	A	29	M744_RS04310	murI	1339.14	2506.56	-1.34955	2.11179e-08	1.06497	6.59073e-06	0.450058	0.125825	2379	1707	159	237	1671	2511	2752	1249	glutamate racemase	gTSS, 29 bp upstream of gene M744_RS04310
gTSS-837325	CP006471	gTSS	-	837325	0.97	0.96	0.94	A	717	M744_RS04310	murI	200.76	327.42	-1.20882	0.000118317	0.584699	0.0432859	-0.145921	0.733895	383	392	29	55	238	328	343	158	glutamate racemase	gTSS, 717 bp upstream of gene M744_RS04310
aTSS+835778	CP006471	aTSS	+	835778	0.94	0.92	1	A	830	M744_RS04310	murI	144.686	230.881	-0.306162	0.365725	-1.4329	1.73816e-05	-0.556144	0.16432	323	425	59	91	56	79	245	117	glutamate racemase	aTSS, 830 bp downstream of reverse gene M744_RS04310
gTSS-2548934	CP006471	gTSS	-	2548934	1	1	0.98	A	101	M744_RS12590	murZ	4089.11	6294.06	-2.03562	2.52061e-20	-0.48156	0.0375248	0.0860779	0.810777	11396	8625	510	684	3070	3876	9353	5285	UDP-N-acetylglucosamine 1-carboxyvinyltransferase	gTSS, 101 bp upstream of gene M744_RS12590
aTSS+1418067	CP006471	aTSS	+	1418067	1	0.95	1	G	639	M744_RS07250	mutL	1628.06	2803.43	0.579627	0.0101431	-2.08002	1.00017e-19	0.240964	0.44021	2959	3194	790	1542	344	354	3507	1667	DNA mismatch repair protein MutL	aTSS, 639 bp downstream of reverse gene M744_RS07250
gTSS-1418706	CP006471	gTSS	-	1418706	1	1	1	A	0	M744_RS07250	mutL	633.18	1021.74	0.967641	0.000263163	0.83994	0.00199075	-0.412515	0.236326	775	930	284	562	681	792	733	237	DNA mismatch repair protein MutL	gTSS, 0 bp upstream of gene M744_RS07250
iTSS-1417453	CP006471	iTSS	-	1417453	0.96	0.95	0.69	A	1253	M744_RS07250	mutL	122.843	279.138	-0.562188	0.145161	-1.33989	0.00044869	1.14039	0.00398578	234	191	29	42	44	36	502	190	DNA mismatch repair protein MutL	iTSS, 1253 bp inside of gene M744_RS07250
aTSS+1417153	CP006471	aTSS	+	1417153	1	0.94	1	C	1553	M744_RS07250	mutL	167.516	230.338	0.0566781	0.866225	-1.73966	1.47447e-07	-0.111119	0.821738	333	424	80	114	54	55	320	170	DNA mismatch repair protein MutL	aTSS, 1553 bp downstream of reverse gene M744_RS07250
gTSS-2658959	CP006471	gTSS	-	2658959	1	1	0.99	G	18	M744_RS13135	mutS	1143.16	2312.9	0.145983	0.520348	1.59291	4.79512e-14	0.188428	0.540272	1254	1445	297	441	1654	2317	1544	676	endonuclease MutS2	gTSS, 18 bp upstream of gene M744_RS13135
iTSS-2657494	CP006471	iTSS	-	2657494	1	1	0.98	A	1447	M744_RS13135	mutS	185.797	267.959	-2.22896	6.88413e-11	-0.469194	0.120598	0.0226661	0.963922	452	478	20	29	147	178	439	225	endonuclease MutS2	iTSS, 1447 bp inside of gene M744_RS13135
aTSS+950373	CP006471	aTSS	+	950373	1	0.98	1	T	1795	M744_RS04895	mutS, fdv	140.798	424.248	-1.74159	9.59353e-05	2.1259	2.3838e-10	-0.516738	0.262834	134	193	11	13	275	425	113	51	DNA mismatch repair protein MutS	aTSS, 1795 bp downstream of reverse gene M744_RS04895
gTSS-952280	CP006471	gTSS	-	952280	0.6	0.72	0.47	G	112	M744_RS04895	mutS, fdv	210.83	365.353	-0.647536	0.0371722	1.017	0.000306431	0.235788	0.559462	349	296	40	62	269	366	388	163	DNA mismatch repair protein MutS	gTSS, 112 bp upstream of gene M744_RS04895
iTSS-531742	CP006471	iTSS	-	531742	1	0.95	0.96	T	109	M744_RS02790	mutT	360.319	723.583	1.51816	4.8225e-08	0.0519244	0.880678	-0.0104764	0.981678	360	544	247	398	182	277	463	191	DNA mismatch repair protein MutT	iTSS, 109 bp inside of gene M744_RS02790
gTSS-531889	CP006471	gTSS	-	531889	1	1	0.97	A	38	M744_RS02790	mutT	424.437	551.048	0.05933	0.821063	-0.667952	0.00748933	0.306901	0.33245	791	816	151	269	227	261	991	440	DNA mismatch repair protein MutT	gTSS, 38 bp upstream of gene M744_RS02790
aTSS+2590281	CP006471	aTSS	+	2590281	0.98	0.96	1	G	626	M744_RS12820	mutT	262.925	527.234	1.96647	1.19216e-12	-0.460561	0.143444	1.14746	0.000296895	255	241	190	290	65	112	592	221	A/G-specific adenine glycosylase	aTSS, 626 bp downstream of reverse gene M744_RS12820
iTSS-2590262	CP006471	iTSS	-	2590262	0.86	0.87	0.8	A	645	M744_RS12820	mutT	195.918	279.138	-0.74048	0.0354966	0.162293	0.669995	0.43496	0.31185	423	291	38	69	137	258	502	203	A/G-specific adenine glycosylase	iTSS, 645 bp inside of gene M744_RS12820
gTSS-585422	CP006471	gTSS	-	585422	1	1	1	G	49	M744_RS03065	mviM	6061.28	8971.11	-1.9797	2.84244e-21	0.475831	0.0300925	0.182937	0.547675	13594	10138	588	902	7014	8987	13304	6020	oxidoreductase	gTSS, 49 bp upstream of gene M744_RS03065
gTSS-585606	CP006471	gTSS	-	585606	0.89	0.78	0.7	G	233	M744_RS03065	mviM	135.307	194.447	-1.55602	0.000255685	0.168171	0.701381	0.258492	0.637325	361	186	22	23	121	179	333	141	oxidoreductase	gTSS, 233 bp upstream of gene M744_RS03065
gTSS-1763149	CP006471	gTSS	-	1763149	1	0.99	1	A	26	M744_RS08885	nadA	7551.18	24401.8	3.26815	2.32543e-52	0.220787	0.364246	-0.563474	0.0353668	3858	5084	8890	12238	2333	2695	2696	1494	quinolinate synthase	gTSS, 26 bp upstream of gene M744_RS08885
aTSS+1763040	CP006471	aTSS	+	1763040	0.99	0.99	1	A	83	M744_RS08885	nadA	415.914	572.685	0.265539	0.308801	-0.723474	0.00555858	-0.153457	0.682085	747	912	184	315	234	249	728	338	quinolinate synthase	aTSS, 83 bp downstream of reverse gene M744_RS08885
iTSS-1762426	CP006471	iTSS	-	1762426	1	0.99	0.95	T	697	M744_RS08885	nadA	342.308	446.331	-0.683223	0.0184923	0.239397	0.432612	-0.127147	0.768693	555	804	85	124	353	423	555	308	quinolinate synthase	iTSS, 697 bp inside of gene M744_RS08885
aTSS+1762444	CP006471	aTSS	+	1762444	0.99	0.99	1	G	679	M744_RS08885	nadA	205.951	350.379	-2.27622	5.01107e-10	0.747575	0.0119058	0.259617	0.529947	407	340	16	22	259	351	479	181	quinolinate synthase	aTSS, 679 bp downstream of reverse gene M744_RS08885
aTSS-1311404	CP006471	aTSS	-	1311404	1	0.99	0.86	C	12	M744_RS06745	nadB	521.542	1218.84	-0.584141	0.025664	1.7662	2.5283e-13	-0.373657	0.246064	678	641	103	109	955	1221	476	241	L-aspartate oxidase	aTSS, 12 bp downstream of forward gene M744_RS06745
aTSS-1309836	CP006471	aTSS	-	1309836	1	0.99	0.98	G	96	M744_RS06745	nadB	484.3	754.844	0.201469	0.454076	0.926874	0.000285551	0.351828	0.287965	692	654	140	248	597	631	938	340	L-aspartate oxidase	aTSS, 96 bp downstream of forward gene M744_RS06745
gTSS+1309581	CP006471	gTSS	+	1309581	0.83	0.78	1	T	159	M744_RS06745	nadB	343.246	405.871	-0.151495	0.59346	0.0534218	0.866634	-0.212911	0.572629	729	607	107	195	321	345	518	283	L-aspartate oxidase	gTSS, 159 bp upstream of gene M744_RS06745
aTSS-1310687	CP006471	aTSS	-	1310687	1	0.95	0.95	G	947	M744_RS06745	nadB	236.153	345.18	0.0229094	0.94276	0.714244	0.0136405	-0.148425	0.733583	384	384	66	131	273	337	375	138	L-aspartate oxidase	aTSS, 947 bp downstream of forward gene M744_RS06745
aTSS-1310198	CP006471	aTSS	-	1310198	1	1	0.95	A	458	M744_RS06745	nadB	198.277	295.82	-2.54065	2.72173e-12	-0.369369	0.250695	0.0522336	0.919678	520	466	11	32	163	207	532	215	L-aspartate oxidase	aTSS, 458 bp downstream of forward gene M744_RS06745
gTSS-2304646	CP006471	gTSS	-	2304646	1	0.98	0.9	G	19	M744_RS11395	nadC	1334.2	3225.47	-0.827089	0.000331813	1.94804	7.49971e-19	0.0546041	0.881909	1747	1309	167	260	2551	3154	1532	726	nicotinate-nucleotide diphosphorylase (carboxylating)	gTSS, 19 bp upstream of gene M744_RS11395
aTSS-461769	CP006471	aTSS	-	461769	0.87	0.8	0.62	A	383	M744_RS02440	nadD	417.594	1323.54	2.45971	4.64438e-20	-3.43557	4.42695e-21	-0.0317394	0.949556	384	431	401	728	22	14	341	205	nicotinate-nicotinamide nucleotide adenylyltransferase	aTSS, 383 bp downstream of forward gene M744_RS02440
aTSS+2526079	CP006471	aTSS	+	2526079	1	0.99	1	G	190	M744_RS12450	nagA	712.148	1155.58	1.0063	0.000386717	0.625003	0.0350004	-0.469424	0.202653	1151	845	421	558	761	704	556	398	hypothetical protein	aTSS, 190 bp downstream of reverse gene M744_RS12450
gTSS+137642	CP006471	gTSS	+	137642	0.88	0.88	0.99	G	133	M744_RS00730	nagA	566.247	915.422	0.710437	0.00900052	1.2266	5.72997e-06	0.0868285	0.844369	834	555	192	384	724	843	729	329	N-acetylglucosamine-6-phosphate deacetylase	gTSS, 133 bp upstream of gene M744_RS00730
aTSS-138443	CP006471	aTSS	-	138443	1	1	0.98	G	668	M744_RS00730	nagA	459.625	651.357	-1.06808	4.13838e-05	-0.212945	0.443015	-0.134277	0.726003	891	1199	95	153	393	480	937	428	N-acetylglucosamine-6-phosphate deacetylase	aTSS, 668 bp downstream of forward gene M744_RS00730
iTSS+2008594	CP006471	iTSS	+	2008594	0.91	0.9	1	A	2074	M744_RS09960	narB	260.084	705.403	2.5582	4.39018e-19	-2.27394	7.22791e-10	0.993421	0.00364323	207	217	235	388	14	29	472	161	nitrate reductase catalytic subunit	iTSS, 2074 bp inside of gene M744_RS09960
iTSS+2008491	CP006471	iTSS	+	2008491	0.95	0.97	1	A	1971	M744_RS09960	narB	158.731	361.792	1.38778	6.44077e-05	-2.66598	5.1059e-10	0.728226	0.0893847	216	218	91	199	16	17	427	125	nitrate reductase catalytic subunit	iTSS, 1971 bp inside of gene M744_RS09960
gTSS+2323493	CP006471	gTSS	+	2323493	1	0.99	1	A	76	M744_RS11485	narM	579.789	1155.95	-3.14444	9.36321e-26	0.593265	0.0254824	-0.901642	0.00250873	1463	1252	30	46	837	1158	581	392	hypothetical protein	gTSS, 76 bp upstream of gene M744_RS11485
iTSS+1298584	CP006471	iTSS	+	1298584	0.74	0.8	1	G	648	M744_RS06685	natA	1797.35	4194.24	1.98256	7.58404e-23	-1.79923	3.8635e-17	0.659043	0.00623232	2069	1830	1509	2307	244	298	3205	1298	ABC transporter ATP-binding protein	iTSS, 648 bp inside of gene M744_RS06685
iTSS+1298566	CP006471	iTSS	+	1298566	0.99	0.88	1	A	630	M744_RS06685	natA	437.635	708.173	1.09121	7.84677e-05	-1.65567	2.13496e-08	0.927853	0.00372751	737	474	258	378	83	103	1236	467	ABC transporter ATP-binding protein	iTSS, 630 bp inside of gene M744_RS06685
gTSS+1297919	CP006471	gTSS	+	1297919	1	0.98	1	A	17	M744_RS06685	natA	385.629	552.101	-2.36108	7.94089e-16	0.079619	0.792788	-0.110732	0.783487	1025	770	36	50	426	488	801	381	ABC transporter ATP-binding protein	gTSS, 17 bp upstream of gene M744_RS06685
gTSS+1297013	CP006471	gTSS	+	1297013	0.86	0.84	1	G	923	M744_RS06685	natA	145.148	260.465	-3.40789	2.09365e-10	1.02078	0.00143285	0.494943	0.223888	258	216	5	6	206	260	348	140	ABC transporter ATP-binding protein	gTSS, 923 bp upstream of gene M744_RS06685
gTSS+1331844	CP006471	gTSS	+	1331844	1	0.99	1	G	17	M744_RS06850	natB	245.38	373.952	-1.73007	4.1927e-06	0.499776	0.167839	0.163006	0.761046	553	393	23	49	294	352	364	314	amino acid ABC transporter substrate-binding protein	gTSS, 17 bp upstream of gene M744_RS06850
aTSS-1332635	CP006471	aTSS	-	1332635	0.99	0.99	0.9	A	774	M744_RS06850	natB	168.773	316.172	-2.78375	2.91424e-11	-0.239242	0.542162	-0.595843	0.178854	360	582	8	27	172	215	319	134	amino acid ABC transporter substrate-binding protein	aTSS, 774 bp downstream of forward gene M744_RS06850
aTSS-1332403	CP006471	aTSS	-	1332403	1	1	0.99	A	542	M744_RS06850	natB	146.737	277.058	-0.851667	0.0125679	-2.07593	2.24609e-09	-0.544338	0.186525	367	510	43	79	44	57	306	130	amino acid ABC transporter substrate-binding protein	aTSS, 542 bp downstream of forward gene M744_RS06850
gTSS+1296824	CP006471	gTSS	+	1296824	0.94	0.95	1	A	43	M744_RS06680	natC	620.469	869.896	-1.96475	2.00788e-14	-0.101963	0.716118	-0.0396288	0.92636	1615	1287	85	95	571	741	1369	643	branched-chain amino acid ABC transporter	gTSS, 43 bp upstream of gene M744_RS06680
gTSS-1053184	CP006471	gTSS	-	1053184	0.99	0.92	0.78	G	21	M744_RS05485	natD	655.494	1906.62	-2.17814	9.69198e-14	2.23837	3.62363e-20	-0.148977	0.692361	755	661	37	39	1349	1910	551	325	hypothetical protein	gTSS, 21 bp upstream of gene M744_RS05485
iTSS-1007339	CP006471	iTSS	-	1007339	1	0.83	0.88	G	59	M744_RS05240	natD	557.234	1118.99	-2.85437	2.49944e-22	0.883064	0.000441744	-0.294461	0.384038	1178	992	26	49	885	1047	756	453	branched-chain amino acid ABC transporter permease	iTSS, 59 bp inside of gene M744_RS05240
gTSS-1057379	CP006471	gTSS	-	1057379	0.97	0.97	0.94	A	68	M744_RS05510	nblA	5538.32	10576	-3.22314	2.64585e-26	-0.0716355	0.845007	-0.937076	0.00959435	12233	19468	305	550	6746	7816	5498	4967	phycobilisome degradation protein NblA	gTSS, 68 bp upstream of gene M744_RS05510
gTSS+1369282	CP006471	gTSS	+	1369282	1	0.98	1	G	25	M744_RS07045	nblB	1077.97	2439.68	-2.81411	8.11483e-21	1.27061	5.79143e-06	-0.0936521	0.835219	2231	1323	40	88	1734	2444	1507	809	PBS lyase	gTSS, 25 bp upstream of gene M744_RS07045
iTSS+1369466	CP006471	iTSS	+	1369466	0.93	0.79	1	A	159	M744_RS07045	nblB	164.481	292.706	0.52695	0.0998386	-2.27178	1.22469e-10	-0.0203184	0.970186	376	295	83	161	32	35	336	143	PBS lyase	iTSS, 159 bp inside of gene M744_RS07045
gTSS-891203	CP006471	gTSS	-	891203	1	0.98	0.6	A	40	M744_RS04590	nblR	180.119	233.913	-0.18126	0.593278	0.330092	0.32594	-0.40005	0.335874	387	295	67	79	185	230	223	132	DNA-binding response regulator	gTSS, 40 bp upstream of gene M744_RS04590
gTSS-1703696	CP006471	gTSS	-	1703696	1	0.97	0.99	A	34	M744_RS08595	nbp1, rps1b	2380.54	7265.13	-1.64061	4.32964e-15	2.44698	9.4582e-36	-0.507628	0.0365799	2416	2293	156	215	5236	7278	1577	769	30S ribosomal protein S1	gTSS, 34 bp upstream of gene M744_RS08595
gTSS-467197	CP006471	gTSS	-	467197	0.99	0.89	0.44	G	118	M744_RS02465	ndbA	2223.76	6003	2.80304	8.6129e-39	0.633299	0.0056674	-0.1943	0.54612	1341	1817	2187	3263	1014	1371	1326	636	FAD-dependent oxidoreductase	gTSS, 118 bp upstream of gene M744_RS02465
gTSS-467160	CP006471	gTSS	-	467160	0.79	0.63	0.52	C	81	M744_RS02465	ndbA	1211.83	4156.64	-4.25783	5.97633e-33	2.47912	8.81165e-24	-0.553747	0.0746111	1243	1208	18	13	2557	4164	715	427	FAD-dependent oxidoreductase	gTSS, 81 bp upstream of gene M744_RS02465
aTSS+466981	CP006471	aTSS	+	466981	1	1	1	G	98	M744_RS02465	ndbA	921.038	1583.64	0.500788	0.0847608	-1.13686	0.000112855	0.723666	0.0353267	1849	1168	381	693	328	328	2848	929	FAD-dependent oxidoreductase	aTSS, 98 bp downstream of reverse gene M744_RS02465
aTSS-368733	CP006471	aTSS	-	368733	1	0.99	0.93	A	824	M744_RS01975	ndbC	656.721	847.21	0.818062	0.00034017	0.46785	0.0494951	0.60289	0.0261194	846	869	287	466	454	709	1275	588	NADH dehydrogenase	aTSS, 824 bp downstream of forward gene M744_RS01975
aTSS-369348	CP006471	aTSS	-	369348	1	0.99	0.97	G	3	M744_RS01975	ndbC	202.564	392.698	1.27014	4.39758e-05	-0.833315	0.0137632	0.562529	0.153144	334	217	118	216	65	85	417	174	NADH dehydrogenase	aTSS, 3 bp downstream of forward gene M744_RS01975
gTSS-1887330	CP006471	gTSS	-	1887330	1	1	1	A	81	M744_RS09425	ndhA	10794.4	28232.7	-4.72828	4.17135e-88	1.17537	5.77055e-07	-1.76466	7.32228e-13	17945	26483	163	253	22329	26130	6770	2783	NAD(P)H-quinone oxidoreductase subunit 1	gTSS, 81 bp upstream of gene M744_RS09425
aTSS+1886911	CP006471	aTSS	+	1886911	1	0.85	1	G	338	M744_RS09425	ndhA	482.134	2154.39	7.571	5.97831e-95	-2.16819	0.0126595	0.685567	0.236326	26	11	600	1185	1	3	31	12	NAD(P)H-quinone oxidoreductase subunit 1	aTSS, 338 bp downstream of reverse gene M744_RS09425
aTSS+1886484	CP006471	aTSS	+	1886484	0.94	0.91	1	G	765	M744_RS09425	ndhA	302.506	592.684	1.49872	1.9346e-07	-1.40922	8.40732e-06	0.899977	0.00794352	418	319	194	326	73	59	612	340	NAD(P)H-quinone oxidoreductase subunit 1	aTSS, 765 bp downstream of reverse gene M744_RS09425
aTSS+1886887	CP006471	aTSS	+	1886887	1	0.93	1	T	362	M744_RS09425	ndhA	163.405	497.119	-3.01709	3.33567e-07	2.56058	2.23391e-14	0.113436	0.842429	183	115	5	4	358	498	142	81	NAD(P)H-quinone oxidoreductase subunit 1	aTSS, 362 bp downstream of reverse gene M744_RS09425
gTSS+1796310	CP006471	gTSS	+	1796310	1	0.99	1	T	61	M744_RS09060	ndhB	1759.71	4171.24	-4.01698	6.56605e-54	1.08692	1.70151e-06	-1.05614	3.09309e-05	3053	4039	45	63	3299	3989	1584	812	NAD(P)H-quinone oxidoreductase subunit 2	gTSS, 61 bp upstream of gene M744_RS09060
aTSS-1796601	CP006471	aTSS	-	1796601	1	0.99	0.97	A	230	M744_RS09060	ndhB	454.334	1413.6	2.63674	6.06167e-21	-1.22244	9.26547e-05	-0.127166	0.783116	315	469	515	676	72	91	411	132	NAD(P)H-quinone oxidoreductase subunit 2	aTSS, 230 bp downstream of forward gene M744_RS09060
iTSS+1796611	CP006471	iTSS	+	1796611	1	0.89	1	A	240	M744_RS09060	ndhB	483.353	659.831	-1.11108	1.02629e-05	0.336899	0.1842	0.0541785	0.890691	970	931	83	136	505	661	1061	399	NAD(P)H-quinone oxidoreductase subunit 2	iTSS, 240 bp inside of gene M744_RS09060
gTSS-2052793	CP006471	gTSS	-	2052793	1	1	0.58	A	69	M744_RS10245	ndhC	3245.25	7428.32	-3.49654	2.37607e-32	0.789706	0.00883614	-2.0784	2.38982e-11	5356	10335	157	179	5875	7276	1625	933	hypothetical protein	gTSS, 69 bp upstream of gene M744_RS10245
gTSS-2052925	CP006471	gTSS	-	2052925	0.75	0.84	0.33	A	201	M744_RS10245	ndhC	171.648	314.443	-0.606288	0.063734	0.910205	0.00235048	-0.332036	0.418964	278	309	36	60	223	315	242	98	hypothetical protein	gTSS, 201 bp upstream of gene M744_RS10245
aTSS-1218672	CP006471	aTSS	-	1218672	1	0.93	0.92	A	1596	M744_RS06270	ndhD1	483.426	751.227	-0.782784	0.00250463	0.196747	0.473795	0.572765	0.0543352	902	797	87	161	399	549	1351	515	NAD(P)H-quinone oxidoreductase chain 4 2	aTSS, 1596 bp downstream of forward gene M744_RS06270
aTSS-1218155	CP006471	aTSS	-	1218155	1	1	0.99	G	1079	M744_RS06270	ndhD1	240.045	723.583	2.91307	6.4463e-18	-1.32344	0.000836942	0.603027	0.178397	170	170	241	398	41	23	311	87	NAD(P)H-quinone oxidoreductase chain 4 2	aTSS, 1079 bp downstream of forward gene M744_RS06270
gTSS+1217052	CP006471	gTSS	+	1217052	0.99	0.86	1	A	24	M744_RS06270	ndhD1	223.332	638.135	2.07413	1.1108e-11	-4.10516	1.95468e-16	0.35719	0.407045	259	245	185	351	10	4	268	170	NAD(P)H-quinone oxidoreductase chain 4 2	gTSS, 24 bp upstream of gene M744_RS06270
aTSS-1218470	CP006471	aTSS	-	1218470	0.89	0.89	0.86	C	1394	M744_RS06270	ndhD1	295.315	441.274	-1.28925	8.29322e-06	0.0937518	0.768031	-0.5707	0.0884626	756	632	48	95	349	361	445	217	NAD(P)H-quinone oxidoreductase chain 4 2	aTSS, 1394 bp downstream of forward gene M744_RS06270
gTSS+1770386	CP006471	gTSS	+	1770386	1	0.93	1	A	50	M744_RS08940	ndhD2	1928.55	9127.83	-3.40847	2.06683e-12	5.49157	4.63796e-83	-0.489277	0.214423	242	367	8	6	4510	9144	203	103	NAD(P)H-quinone oxidoreductase chain 4 1	gTSS, 50 bp upstream of gene M744_RS08940
gTSS+1770329	CP006471	gTSS	+	1770329	1	0.99	0.99	A	107	M744_RS08940	ndhD2	205.082	892.419	-3.39176	0.00260062	5.0725	7.24567e-36	-1.2285	0.047048	28	58	2	0	533	894	10	14	NAD(P)H-quinone oxidoreductase chain 4 1	gTSS, 107 bp upstream of gene M744_RS08940
aTSS+1090987	CP006471	aTSS	+	1090987	1	0.97	1	A	206	M744_RS05690	ndhD3	542.119	1052.65	0.702964	0.0025157	-1.74735	6.00638e-13	-0.61617	0.027657	1052	1189	335	579	151	171	730	323	NAD(P)H-quinone oxidoreductase subunit D4	aTSS, 206 bp downstream of reverse gene M744_RS05690
iTSS-1090678	CP006471	iTSS	-	1090678	0.91	0.93	0.95	A	515	M744_RS05690	ndhD3	163.17	215.127	-2.30349	2.49378e-10	-0.142666	0.676079	-0.105473	0.822911	399	396	15	25	159	189	377	159	NAD(P)H-quinone oxidoreductase subunit D4	iTSS, 515 bp inside of gene M744_RS05690
gTSS+1214867	CP006471	gTSS	+	1214867	0.98	0.99	1	G	42	M744_RS06265	ndhF1	176.457	403.286	-7.44616	2.56586e-07	0.970824	0.00718435	-0.563669	0.222443	394	321	1	0	280	404	166	145	oxidoreductase	gTSS, 42 bp upstream of gene M744_RS06265
gTSS-1093126	CP006471	gTSS	-	1093126	1	1	0.98	A	83	M744_RS05695	ndhF3	1468.8	5439.02	-9.71043	4.39806e-23	-1.05292	0.154205	-7.89552	4.78206e-26	4567	10012	4	0	1754	1592	26	16	oxidoreductase	gTSS, 83 bp upstream of gene M744_RS05695
gTSS-1093325	CP006471	gTSS	-	1093325	1	0.99	0.98	A	282	M744_RS05695	ndhF3	275.469	493.114	0.578828	0.0566148	1.35252	4.05726e-06	-0.196964	0.652552	270	418	95	162	390	459	299	133	oxidoreductase	gTSS, 282 bp upstream of gene M744_RS05695
iTSS-1092600	CP006471	iTSS	-	1092600	0.81	0.84	0.94	G	443	M744_RS05695	ndhF3	212.429	374.518	0.741933	0.0257903	-0.860303	0.0136774	-0.4496	0.305253	301	492	125	206	112	96	273	137	oxidoreductase	iTSS, 443 bp inside of gene M744_RS05695
aTSS-259956	CP006471	aTSS	-	259956	1	1	0.76	G	661	M744_RS01405	ndhF4	269.401	1086.96	5.09876	2.511e-64	-1.07051	0.0160459	0.167288	0.761046	54	54	396	505	10	15	66	23	oxidoreductase	aTSS, 661 bp downstream of forward gene M744_RS01405
gTSS+259160	CP006471	gTSS	+	259160	1	0.97	1	A	135	M744_RS01405	ndhF4	244.914	381.847	0.521014	0.0692575	1.09782	7.03692e-05	0.0856729	0.849598	360	283	86	144	302	363	322	160	oxidoreductase	gTSS, 135 bp upstream of gene M744_RS01405
aTSS+1885445	CP006471	aTSS	+	1885445	1	0.87	1	G	31	M744_RS09415	ndhG	238.223	639.552	2.45887	9.37513e-19	-0.509258	0.114116	0.3143	0.433298	216	201	233	331	74	66	267	110	NADH:ubiquinone oxidoreductase subunit J	aTSS, 31 bp downstream of reverse gene M744_RS09415
aTSS+1885212	CP006471	aTSS	+	1885212	0.93	0.84	1	G	264	M744_RS09415	ndhG	232.464	505.417	1.35805	1.04839e-06	-1.29461	2.20135e-05	-0.149673	0.731806	315	390	172	278	58	82	285	157	NADH:ubiquinone oxidoreductase subunit J	aTSS, 264 bp downstream of reverse gene M744_RS09415
gTSS-1450400	CP006471	gTSS	-	1450400	1	1	1	A	26	M744_RS07425	ndhH	2740.3	5625.36	-4.12554	4.48112e-55	-0.162189	0.574408	-1.32553	2.55752e-06	6878	10355	80	171	3197	4302	3129	1667	NAD(P)H-quinone oxidoreductase subunit H	gTSS, 26 bp upstream of gene M744_RS07425
gTSS-1451124	CP006471	gTSS	-	1451124	0.91	0.79	0.85	A	750	M744_RS07425	ndhH	143.323	198.885	-0.595547	0.093492	-0.584775	0.0974708	0.170252	0.733583	313	300	38	63	107	87	315	167	NAD(P)H-quinone oxidoreductase subunit H	gTSS, 750 bp upstream of gene M744_RS07425
gTSS-1886465	CP006471	gTSS	-	1886465	0.94	0.93	0.91	A	377	M744_RS09420	ndhI	164.86	257.501	-1.82263	7.46615e-08	-0.943344	0.00234386	-0.0636368	0.895936	410	474	24	38	98	125	434	181	NAD(P)H-quinone oxidoreductase subunit I	gTSS, 377 bp upstream of gene M744_RS09420
gTSS-2051951	CP006471	gTSS	-	2051951	0.9	0.92	0.59	G	280	M744_RS10235	ndhJ	156.097	290.485	-1.98044	9.03925e-07	1.10435	0.000448776	0.534687	0.176721	209	267	11	19	208	291	343	153	NAD(P)H-quinone oxidoreductase subunit J	gTSS, 280 bp upstream of gene M744_RS10235
gTSS-2052200	CP006471	gTSS	-	2052200	0.79	0.86	0.85	G	529	M744_RS10235	ndhJ	141.174	225.078	0.955874	0.00723464	-0.704373	0.0672644	0.847974	0.0433388	242	148	82	102	56	59	370	145	NAD(P)H-quinone oxidoreductase subunit J	gTSS, 529 bp upstream of gene M744_RS10235
aTSS+2051904	CP006471	aTSS	+	2051904	1	0.95	1	A	467	M744_RS10240	ndhK	196.296	246.156	-0.572938	0.0595025	-0.671562	0.0255631	-0.0919938	0.842205	457	440	54	97	111	164	382	205	NAD(P)H-quinone oxidoreductase subunit K	aTSS, 467 bp downstream of reverse gene M744_RS10240
gTSS+164750	CP006471	gTSS	+	164750	1	0.97	1	A	24	M744_RS00875	ndhL	338.997	612.243	-1.24407	4.66142e-05	-0.294297	0.362646	-1.25605	0.000185213	760	1127	74	125	271	490	376	184	NAD(P)H-quinone oxidoreductase	gTSS, 24 bp upstream of gene M744_RS00875
gTSS+685825	CP006471	gTSS	+	685825	1	0.95	1	G	38	M744_RS03620	ndk, ndkR	531.395	1193.59	-3.53027	3.92022e-24	0.9876	0.000526494	-0.619441	0.0733857	1250	862	19	26	944	1072	550	370	nucleoside-diphosphate kinase	gTSS, 38 bp upstream of gene M744_RS03620
gTSS-34289	CP006471	gTSS	-	34289	0.98	0.99	0.98	G	18	M744_RS00175	nfrC	338.07	985.255	-0.671853	0.0241765	2.24808	4.34249e-18	-0.142049	0.732531	340	346	48	57	614	987	301	142	UDP-N-acetylglucosamine 2-epimerase (non-hydrolyzing)	gTSS, 18 bp upstream of gene M744_RS00175
iTSS-33878	CP006471	iTSS	-	33878	1	0.99	0.95	A	393	M744_RS00175	nfrC	166.307	258.432	-2.23508	7.53145e-10	-0.58753	0.0652251	0.138467	0.765795	453	372	19	24	113	154	420	217	UDP-N-acetylglucosamine 2-epimerase (non-hydrolyzing)	iTSS, 393 bp inside of gene M744_RS00175
aTSS+38705	CP006471	aTSS	+	38705	1	0.82	1	A	1757	M744_RS00205	nhaS4	5279.76	18960.4	4.23679	3.29642e-95	-0.985796	6.79852e-06	-0.10179	0.761716	1695	1970	6720	10429	436	452	1768	725	sodium:proton antiporter	aTSS, 1757 bp downstream of reverse gene M744_RS00205
gTSS-40482	CP006471	gTSS	-	40482	0.99	0.97	0.97	A	20	M744_RS00205	nhaS4	643.448	1141.58	-1.83773	1.69406e-14	-1.12232	1.13304e-06	0.466659	0.0911386	1655	1394	87	123	307	370	2053	955	sodium:proton antiporter	gTSS, 20 bp upstream of gene M744_RS00205
iTSS-38682	CP006471	iTSS	-	38682	0.99	0.95	0.89	T	1780	M744_RS00205	nhaS4	501.017	1035.17	-1.61016	3.48866e-08	0.863699	0.00199446	-0.424954	0.235237	823	1079	74	76	662	1037	755	290	sodium:proton antiporter	iTSS, 1780 bp inside of gene M744_RS00205
aTSS-263571	CP006471	aTSS	-	263571	1	1	0.94	C	1169	M744_RS01415	nhaS5, napA	2548.87	8346.66	4.13849	1.69019e-64	-1.38594	1.99585e-07	1.57301	7.46884e-09	908	808	2916	4591	151	165	3047	892	sodium:proton antiporter	aTSS, 1169 bp downstream of forward gene M744_RS01415
iTSS+263514	CP006471	iTSS	+	263514	1	1	1	C	1112	M744_RS01415	nhaS5, napA	232.978	510.543	1.32346	5.85633e-05	-1.10584	0.00179077	-0.422404	0.349622	253	477	186	264	66	100	275	119	sodium:proton antiporter	iTSS, 1112 bp inside of gene M744_RS01415
gTSS-813118	CP006471	gTSS	-	813118	0.99	0.98	0.92	A	24	M744_RS04190	nifJ	182.698	736.309	7.68022	2.45168e-49	-2.65164	0.105891	0.962227	0.250812	10	3	257	405	0	1	17	2	pyruvate:ferredoxin (flavodoxin) oxidoreductase	gTSS, 24 bp upstream of gene M744_RS04190
aTSS+1454880	CP006471	aTSS	+	1454880	1	0.99	1	A	1173	M744_RS07450	nifS	587.919	1567.16	2.57612	3.77882e-26	0.384255	0.155101	0.176418	0.634471	479	447	517	862	219	376	556	214	cysteine desulfurase	aTSS, 1173 bp downstream of reverse gene M744_RS07450
aTSS+1455697	CP006471	aTSS	+	1455697	1	0.97	1	A	356	M744_RS07450	nifS	487.079	1436.26	3.06532	5.01034e-29	-1.00065	0.00132302	0.922101	0.00526041	385	228	487	790	62	87	586	253	cysteine desulfurase	aTSS, 356 bp downstream of reverse gene M744_RS07450
aTSS+1260477	CP006471	aTSS	+	1260477	0.79	0.82	1	G	864	M744_RS06500	nifS	950.728	1322.56	-0.135305	0.606811	0.254348	0.347719	0.0152557	0.971494	1773	1644	319	445	1046	885	1760	746	cysteine desulfurase	aTSS, 864 bp downstream of reverse gene M744_RS06500
aTSS+1260468	CP006471	aTSS	+	1260468	1	0.99	1	G	873	M744_RS06500	nifS	309.253	683.586	1.23111	6.8133e-06	-0.446971	0.135446	-0.0113881	0.980003	446	457	167	376	147	173	431	206	cysteine desulfurase	aTSS, 873 bp downstream of reverse gene M744_RS06500
gTSS-627741	CP006471	gTSS	-	627741	1	0.98	0.87	C	25	M744_RS03290	nifS	206.078	649.043	3.32311	3.90195e-29	0.0314663	0.935601	-0.11577	0.82491	122	113	227	357	48	69	87	60	IscS subfamily cysteine desulfurase	gTSS, 25 bp upstream of gene M744_RS03290
aTSS+1260745	CP006471	aTSS	+	1260745	1	1	1	A	596	M744_RS06500	nifS	202.782	572.685	3.29376	5.81587e-23	0.940796	0.0097693	0.79539	0.0633497	122	86	193	315	78	117	221	58	cysteine desulfurase	aTSS, 596 bp downstream of reverse gene M744_RS06500
aTSS+1455243	CP006471	aTSS	+	1455243	1	0.97	1	A	810	M744_RS07450	nifS	152.353	545.414	3.12205	1.4749e-21	-1.62515	0.000147097	-0.10329	0.85857	102	104	154	300	18	14	103	38	cysteine desulfurase	aTSS, 810 bp downstream of reverse gene M744_RS07450
iTSS-626600	CP006471	iTSS	-	626600	1	0.99	0.99	G	1116	M744_RS03290	nifS	138.418	271.532	-2.48963	1.92755e-09	-0.75838	0.0244863	0.699724	0.0648942	292	312	8	19	72	102	467	228	IscS subfamily cysteine desulfurase	iTSS, 1116 bp inside of gene M744_RS03290
aTSS+1260987	CP006471	aTSS	+	1260987	1	1	1	G	354	M744_RS06500	nifS	154.356	233.768	-1.93556	4.68585e-08	-0.391711	0.233871	-0.348563	0.401417	434	379	19	34	125	177	289	156	cysteine desulfurase	aTSS, 354 bp downstream of reverse gene M744_RS06500
iTSS-627205	CP006471	iTSS	-	627205	1	0.99	0.99	A	511	M744_RS03290	nifS	87.2458	202.959	0.503286	0.293785	-2.18061	3.60815e-05	1.09089	0.0434353	131	140	38	57	20	8	365	90	IscS subfamily cysteine desulfurase	iTSS, 511 bp inside of gene M744_RS03290
gTSS+128022	CP006471	gTSS	+	128022	1	0.96	1	A	21	M744_RS00680	nifU	6227.54	13377.2	0.801892	0.00716803	-1.5518	2.72907e-07	-1.39462	3.10326e-05	9450	17091	4260	7358	1928	2469	3719	2859	NifU family protein	gTSS, 21 bp upstream of gene M744_RS00680
gTSS+1409713	CP006471	gTSS	+	1409713	1	1	1	G	24	M744_RS07215	nifU	1041.39	1589.18	1.03382	5.2328e-06	1.11877	1.13527e-06	-0.207926	0.527908	1110	1419	523	753	1093	1592	1016	522	iron-sulfur cluster assembly scaffold protein NifU	gTSS, 24 bp upstream of gene M744_RS07215
gTSS-1999411	CP006471	gTSS	-	1999411	1	1	0.66	A	33	M744_RS09930	nirB	187.186	317.363	-3.61024	9.63802e-14	0.748192	0.013815	0.327095	0.420184	375	314	5	9	251	309	383	215	nitrite reductase	gTSS, 33 bp upstream of gene M744_RS09930
aTSS+1162179	CP006471	aTSS	+	1162179	0.92	0.91	1	G	1176	M744_RS05985	norA	201.737	390.905	-0.529606	0.0822624	-1.2029	6.11388e-05	0.888563	0.00557174	366	384	53	75	64	95	703	302	tetracycline resistance MFS efflux pump	aTSS, 1176 bp downstream of reverse gene M744_RS05985
gTSS+1076008	CP006471	gTSS	+	1076008	0.98	0.83	1	A	16	M744_RS05615	nrt1	250.614	604.381	-4.59087	2.98944e-17	0.944546	0.00167648	-0.304267	0.463478	459	521	5	5	478	418	371	188	taurine ABC transporter substrate-binding protein	gTSS, 16 bp upstream of gene M744_RS05615
aTSS-1076566	CP006471	aTSS	-	1076566	1	0.89	0.89	A	542	M744_RS05615	nrt1	261.417	449.058	0.987981	0.000190676	-0.430798	0.134266	0.203001	0.594333	370	423	146	247	132	152	449	205	taurine ABC transporter substrate-binding protein	aTSS, 542 bp downstream of forward gene M744_RS05615
aTSS-1076764	CP006471	aTSS	-	1076764	1	0.99	0.98	A	740	M744_RS05615	nrt1	310.579	433.687	0.362635	0.175245	-0.915211	0.000743263	-0.0920189	0.824994	554	669	158	230	127	190	568	256	taurine ABC transporter substrate-binding protein	aTSS, 740 bp downstream of forward gene M744_RS05615
aTSS-2001256	CP006471	aTSS	-	2001256	0.75	0.78	0.7	A	11	M744_RS09940	nrtA	894.704	1291.11	-1.27495	3.0762e-08	-0.356723	0.137481	-0.567887	0.0371099	2397	2220	166	315	738	1018	1630	652	nitrate transporter NrtA	aTSS, 11 bp upstream of forward gene M744_RS09940
aTSS-2003790	CP006471	aTSS	-	2003790	0.99	0.99	0.99	A	281	M744_RS09950	nrtC	257.273	430.941	-2.91952	2.58236e-17	-0.708164	0.0134209	0.233057	0.550726	731	574	15	28	171	216	775	334	nitrate transport ATP-binding protein NrtC	aTSS, 281 bp downstream of forward gene M744_RS09950
iTSS+2004228	CP006471	iTSS	+	2004228	0.91	0.92	1	G	719	M744_RS09950	nrtC	210.998	422.708	1.55538	1.66953e-08	-0.190087	0.560876	0.512421	0.145229	243	256	154	205	99	112	338	166	nitrate transport ATP-binding protein NrtC	iTSS, 719 bp inside of gene M744_RS09950
aTSS-2005499	CP006471	aTSS	-	2005499	0.91	0.89	0.85	A	1	M744_RS09955	nrtD	144.115	389.062	1.99949	6.04304e-08	-3.20864	9.09909e-10	0.882464	0.0522791	176	132	100	214	9	7	342	96	nitrate transport ATP-binding protein NrtD	aTSS, 1 bp downstream of forward gene M744_RS09955
gTSS-442056	CP006471	gTSS	-	442056	0.9	0.83	0.8	A	108	M744_RS02335	ntcA	572.028	1194.88	-6.38264	2.03846e-26	0.890224	0.000213191	-0.454622	0.12988	1122	1230	2	5	920	1197	764	425	global nitrogen regulator	gTSS, 108 bp upstream of gene M744_RS02335
aTSS+1997444	CP006471	aTSS	+	1997444	1	1	1	A	894	M744_RS09925	ntcB	1108.12	1834.05	-2.23051	3.80092e-19	-0.679488	0.00654894	0.0292325	0.946414	3405	2335	111	195	786	945	2931	1290	nitrogen assimilation transcriptional activator	aTSS, 894 bp downstream of reverse gene M744_RS09925
gTSS-711647	CP006471	gTSS	-	711647	1	1	1	T	24	M744_RS03730	nusB	1041.65	2685.24	0.368932	0.128106	2.13796	2.21175e-20	-0.364895	0.236541	1020	1041	291	355	1756	2690	699	403	N utilization substance protein B	gTSS, 24 bp upstream of gene M744_RS03730
aTSS+711030	CP006471	aTSS	+	711030	0.93	0.95	1	G	593	M744_RS03730	nusB	351.58	968.934	2.10267	5.12726e-15	-0.986	0.000902365	-0.291434	0.454553	327	457	353	471	90	101	286	159	N utilization substance protein B	aTSS, 593 bp downstream of reverse gene M744_RS03730
gTSS-712106	CP006471	gTSS	-	712106	1	0.98	0.95	A	483	M744_RS03730	nusB	327.392	448.86	-1.33201	3.12284e-06	0.12142	0.69361	-0.166005	0.676831	645	790	47	97	355	397	632	286	N utilization substance protein B	gTSS, 483 bp upstream of gene M744_RS03730
gTSS+2631695	CP006471	gTSS	+	2631695	1	0.52	1	G	133	M744_RS13010	nusG	187.148	890.134	1.65609	0.436594	6.17425	0.00309122	2.28036	0.417393	10	24	20	2	704	441	1	75	transcription termination/antitermination protein NusG	gTSS, 133 bp upstream of gene M744_RS13010
gTSS+2631654	CP006471	gTSS	+	2631654	1	0.81	1	C	174	M744_RS13010	nusG	197.689	815.535	1.34211	0.361333	5.51002	0.000105563	1.99514	0.278961	23	32	17	16	645	542	7	97	transcription termination/antitermination protein NusG	gTSS, 174 bp upstream of gene M744_RS13010
gTSS+2631770	CP006471	gTSS	+	2631770	1	0.5	1	C	58	M744_RS13010	nusG	149.425	635.991	1.47486	0.504781	5.92437	0.00610141	2.15283	0.463974	12	20	13	7	503	417	0	65	transcription termination/antitermination protein NusG	gTSS, 58 bp upstream of gene M744_RS13010
gTSS+2631607	CP006471	gTSS	+	2631607	1	0.82	1	G	221	M744_RS13010	nusG	150.582	630.933	1.52816	0.377137	5.75349	0.000618593	1.97839	0.379995	15	21	16	7	499	421	2	64	transcription termination/antitermination protein NusG	gTSS, 221 bp upstream of gene M744_RS13010
gTSS+131887	CP006471	gTSS	+	131887	0.94	0.94	1	G	13	M744_RS00705	oppC	287.559	1143.97	0.840917	0.203076	7.56566	2.64248e-71	0.319706	0.704349	11	11	0	10	878	1146	10	9	ABC transporter substrate-binding protein	gTSS, 13 bp upstream of gene M744_RS00705
gTSS-1674112	CP006471	gTSS	-	1674112	0.9	0.93	0.9	A	23	M744_RS08490	pacS	924.461	2799.75	3.60049	3.73766e-30	-3.27546	2.80652e-16	2.09327	1.81623e-09	546	236	1020	1280	18	21	1593	770	copper-transporting ATPase PacS	gTSS, 23 bp upstream of gene M744_RS08490
aTSS+1671984	CP006471	aTSS	+	1671984	1	1	1	A	2105	M744_RS08490	pacS	443.321	1541.7	3.96154	1.05538e-45	-0.789566	0.0175931	-0.228251	0.604419	153	211	557	848	46	56	183	53	copper-transporting ATPase PacS	aTSS, 2105 bp downstream of reverse gene M744_RS08490
aTSS+1672938	CP006471	aTSS	+	1672938	0.96	0.87	1	A	1151	M744_RS08490	pacS	297.041	828.947	2.37155	3.31741e-19	-1.02998	0.000625465	-0.0174663	0.971036	264	310	302	429	62	74	310	111	copper-transporting ATPase PacS	aTSS, 1151 bp downstream of reverse gene M744_RS08490
iTSS-1673586	CP006471	iTSS	-	1673586	1	0.99	0.96	A	503	M744_RS08490	pacS	292.193	587.23	1.2333	4.64816e-06	-1.57241	9.37501e-08	0.229129	0.559462	378	511	198	323	64	81	515	233	copper-transporting ATPase PacS	iTSS, 503 bp inside of gene M744_RS08490
gTSS-816421	CP006471	gTSS	-	816421	1	0.94	0.98	G	19	M744_RS04205	panB	1187.17	2598.4	-0.611632	0.00367549	1.62369	5.32992e-16	-0.0469876	0.88932	1562	1516	202	295	2002	2603	1449	677	3-methyl-2-oxobutanoate hydroxymethyltransferase	gTSS, 19 bp upstream of gene M744_RS04205
gTSS+2086932	CP006471	gTSS	+	2086932	0.95	0.9	1	A	68	M744_RS10390	panC	616.546	828.532	0.424365	0.0834936	0.717371	0.00328605	0.44947	0.132901	921	783	243	315	542	830	1184	503	bifunctional pantoate ligase/cytidylate kinase	gTSS, 68 bp upstream of gene M744_RS10390
aTSS-2088089	CP006471	aTSS	-	2088089	1	0.99	0.98	G	1089	M744_RS10390	panC	162.793	379.319	-0.320475	0.370096	1.53554	9.75032e-07	-0.341634	0.443913	189	249	34	53	300	309	160	83	bifunctional pantoate ligase/cytidylate kinase	aTSS, 1089 bp downstream of forward gene M744_RS10390
iTSS+2087721	CP006471	iTSS	+	2087721	1	0.99	1	A	721	M744_RS10390	panC	182.12	341.972	-0.828094	0.011075	-0.34296	0.293759	0.812484	0.0186641	306	350	38	53	105	147	615	235	bifunctional pantoate ligase/cytidylate kinase	iTSS, 721 bp inside of gene M744_RS10390
aTSS-2477983	CP006471	aTSS	-	2477983	1	1	0.78	G	674	M744_RS12195	pcnB	377.115	752.672	1.02194	0.000152939	-1.12668	7.46937e-05	-0.541709	0.113626	546	788	260	414	142	152	425	219	[cytidine(C)-cytidine(C)-adenosine (A)]-adding enzyme	aTSS, 674 bp downstream of forward gene M744_RS12195
iTSS+2477607	CP006471	iTSS	+	2477607	0.99	1	1	A	298	M744_RS12195	pcnB	201.48	314.563	-0.285436	0.403172	-2.80156	3.27201e-15	-0.6505	0.105448	584	559	90	143	38	41	261	212	[cytidine(C)-cytidine(C)-adenosine (A)]-adding enzyme	iTSS, 298 bp inside of gene M744_RS12195
aTSS-1613698	CP006471	aTSS	-	1613698	1	1	0.98	G	431	M744_RS08230	pcrA	1960.86	4707.43	2.287	5.30113e-28	0.610109	0.00578018	0.276167	0.337653	1584	1779	1715	2299	989	1528	1966	933	ATP-dependent helicase	aTSS, 431 bp downstream of forward gene M744_RS08230
aTSS-1615377	CP006471	aTSS	-	1615377	1	0.99	0.67	A	2110	M744_RS08230	pcrA	233.816	1021.74	5.6384	6.20219e-57	-1.52376	0.0110519	1.11782	0.016772	29	36	265	562	4	7	82	24	ATP-dependent helicase	aTSS, 2110 bp downstream of forward gene M744_RS08230
gTSS+1613190	CP006471	gTSS	+	1613190	0.99	0.97	1	G	77	M744_RS08230	pcrA	426.646	640.865	-1.4553	1.10045e-08	0.516237	0.0320664	0.0417982	0.919012	816	833	62	86	502	642	811	393	ATP-dependent helicase	gTSS, 77 bp upstream of gene M744_RS08230
gTSS-1015816	CP006471	gTSS	-	1015816	0.98	0.91	0.97	A	19	M744_RS05285	pcrA	303.036	563.003	1.30481	4.70068e-06	1.71429	1.31242e-09	-0.531003	0.152919	247	355	133	241	400	564	193	100	DNA helicase PcrA	gTSS, 19 bp upstream of gene M744_RS05285
aTSS-1614474	CP006471	aTSS	-	1614474	0.9	0.91	0.88	A	1207	M744_RS08230	pcrA	217.997	319.174	-2.9718	5.85234e-16	-0.353261	0.254705	-0.116057	0.799052	588	552	14	22	176	260	574	208	ATP-dependent helicase	aTSS, 1207 bp downstream of forward gene M744_RS08230
aTSS+1015640	CP006471	aTSS	+	1015640	1	0.98	1	G	157	M744_RS05285	pcrA	99.1345	196.503	-1.32025	0.00190826	-0.945707	0.0172345	0.841803	0.0546026	220	174	20	18	39	61	334	165	DNA helicase PcrA	aTSS, 157 bp downstream of reverse gene M744_RS05285
gTSS+2017515	CP006471	gTSS	+	2017515	0.96	0.9	1	A	24	M744_RS10015	pcyA	551.709	1007.79	-1.26181	2.90022e-05	-1.66069	4.06323e-08	0.129469	0.78026	1871	1017	120	177	192	251	1377	792	phycocyanobilin:ferredoxin oxidoreductase	gTSS, 24 bp upstream of gene M744_RS10015
gTSS-1246144	CP006471	gTSS	-	1246144	1	1	0.98	A	59	M744_RS06425	pdhA, aroA	5067.88	11897.9	-2.09789	1.2025e-23	1.50821	4.22111e-13	-0.215625	0.460267	8443	6737	374	492	9052	11919	6103	3088	pyruvate dehydrogenase (acetyl-transferring) E1 component subunit alpha	gTSS, 59 bp upstream of gene M744_RS06425
gTSS+422151	CP006471	gTSS	+	422151	1	0.95	1	A	204	M744_RS02255	pdhB, acoB	2459.15	10508.3	4.33426	1.51962e-70	-2.05907	4.73646e-14	0.00339653	0.993745	777	845	2621	5780	98	88	741	394	pyruvate dehydrogenase subunit beta	gTSS, 204 bp upstream of gene M744_RS02255
gTSS+422323	CP006471	gTSS	+	422323	1	1	1	A	32	M744_RS02255	pdhB, acoB	2866.73	9152.79	-3.58703	2.20227e-39	2.33641	1.05589e-21	-0.38569	0.230728	3666	2484	59	65	6036	9169	2283	1071	pyruvate dehydrogenase subunit beta	gTSS, 32 bp upstream of gene M744_RS02255
aTSS-422307	CP006471	aTSS	-	422307	0.82	0.88	0.71	G	48	M744_RS02255	pdhB, acoB	297.555	352.766	-0.33284	0.244855	0.170752	0.573245	0.0661955	0.88003	503	605	97	117	279	323	598	247	pyruvate dehydrogenase subunit beta	aTSS, 48 bp upstream of forward gene M744_RS02255
gTSS-2185040	CP006471	gTSS	-	2185040	1	0.76	0.99	G	54	M744_RS10810	pdhC	1238.79	3442.9	-1.3033	2.25352e-07	2.27411	4.92302e-22	-0.14031	0.700238	1513	1052	94	166	2580	3449	1097	545	branched-chain alpha-keto acid dehydrogenase subunit E2	gTSS, 54 bp upstream of gene M744_RS10810
aTSS+2184957	CP006471	aTSS	+	2184957	0.99	0.99	1	G	29	M744_RS10810	pdhC	316.592	1092.65	4.00181	5.56688e-51	-0.089683	0.803756	-0.567821	0.141223	110	141	395	601	53	61	80	40	branched-chain alpha-keto acid dehydrogenase subunit E2	aTSS, 29 bp downstream of reverse gene M744_RS10810
iTSS-2183783	CP006471	iTSS	-	2183783	1	0.99	0.99	G	1203	M744_RS10810	pdhC	245.531	374.261	-2.43103	7.8262e-11	0.167989	0.65825	-0.473603	0.269815	618	581	14	43	296	355	315	248	branched-chain alpha-keto acid dehydrogenase subunit E2	iTSS, 1203 bp inside of gene M744_RS10810
gTSS-1211520	CP006471	gTSS	-	1211520	0.94	0.92	0.94	G	28	M744_RS06235	pds	1736.19	6008.36	-2.9612	4.06809e-27	2.62124	3.27725e-28	-1.68722	1.64464e-10	1520	1861	37	72	4150	6019	435	277	15-cis-phytoene desaturase	gTSS, 28 bp upstream of gene M744_RS06235
aTSS+1210767	CP006471	aTSS	+	1210767	0.99	0.98	1	G	725	M744_RS06235	pds	276.888	694.494	1.28504	1.50939e-05	-1.01189	0.00146796	-0.979307	0.00613632	400	522	189	382	92	131	190	126	15-cis-phytoene desaturase	aTSS, 725 bp downstream of reverse gene M744_RS06235
aTSS+1211056	CP006471	aTSS	+	1211056	0.94	0.96	1	A	436	M744_RS06235	pds	194.633	286.367	-0.157718	0.66803	0.443822	0.214235	0.493168	0.253074	365	253	60	75	189	216	515	152	15-cis-phytoene desaturase	aTSS, 436 bp downstream of reverse gene M744_RS06235
gTSS-2041847	CP006471	gTSS	-	2041847	1	0.97	0.91	A	154	M744_RS10175	pdxJ	1277.51	2534.51	-0.0473462	0.855346	1.404	3.74726e-09	0.398762	0.191634	1830	1357	314	444	1600	2539	2160	898	pyridoxine 5'-phosphate synthase	gTSS, 154 bp upstream of gene M744_RS10175
aTSS+2041673	CP006471	aTSS	+	2041673	1	0.94	1	A	20	M744_RS10175	pdxJ	633.95	971.698	-1.12616	3.99015e-06	-1.27539	1.59785e-07	0.051971	0.894952	1804	1423	132	239	302	340	1653	747	pyridoxine 5'-phosphate synthase	aTSS, 20 bp downstream of reverse gene M744_RS10175
gTSS-2106462	CP006471	gTSS	-	2106462	1	0.99	0.98	A	23	M744_RS10475	pepN	822.043	1185.9	-0.0774615	0.754922	0.525029	0.0263854	-0.302518	0.319991	1369	1526	259	425	844	1188	1022	592	aminopeptidase	gTSS, 23 bp upstream of gene M744_RS10475
gTSS-494586	CP006471	gTSS	-	494586	1	0.99	0.97	C	31	M744_RS02610	pepP	538.054	866.111	-0.893113	0.0010527	0.580345	0.0334251	-0.557405	0.0880752	959	1180	124	157	685	866	582	392	Xaa-Pro aminopeptidase	gTSS, 31 bp upstream of gene M744_RS02610
aTSS+493878	CP006471	aTSS	+	493878	0.77	0.8	1	A	677	M744_RS02610	pepP	269.361	653.276	1.60505	2.47528e-08	-2.06956	3.9779e-10	0.430808	0.258016	295	411	238	282	40	41	464	216	Xaa-Pro aminopeptidase	aTSS, 677 bp downstream of reverse gene M744_RS02610
gTSS-451415	CP006471	gTSS	-	451415	1	0.99	0.99	G	20	M744_RS02385	pet112, gatB	1348.77	3602.62	-0.507123	0.0220455	2.17077	2.15962e-25	-0.0698887	0.8408	1337	1449	186	302	2517	3609	1222	637	aspartyl/glutamyl-tRNA(Asn/Gln) amidotransferase subunit B	gTSS, 20 bp upstream of gene M744_RS02385
iTSS-451302	CP006471	iTSS	-	451302	1	0.55	0.91	A	93	M744_RS02385	pet112, gatB	189.433	324.864	-2.78548	2.33457e-14	-0.871505	0.00477035	-0.343266	0.39303	533	598	14	27	113	191	435	202	aspartyl/glutamyl-tRNA(Asn/Gln) amidotransferase subunit B	iTSS, 93 bp inside of gene M744_RS02385
gTSS-865879	CP006471	gTSS	-	865879	1	1	0.99	A	26	M744_RS04455	petB	7048.43	14907.2	-2.10313	1.80359e-18	0.728228	0.00353539	-1.97988	8.16112e-15	15410	17744	777	1125	11790	14834	3160	2349	cytochrome b6	gTSS, 26 bp upstream of gene M744_RS04455
gTSS+2010947	CP006471	gTSS	+	2010947	1	1	1	T	30	M744_RS09975	petC	10060.1	26877.2	-2.33334	3.6743e-22	1.4325	5.1474e-09	-1.30682	1.31899e-06	18170	16421	732	939	21257	23652	5317	3873	cytochrome b6-f complex iron-sulfur subunit	gTSS, 30 bp upstream of gene M744_RS09975
aTSS-2010944	CP006471	aTSS	-	2010944	1	0.98	0.77	A	33	M744_RS09975	petC	1155.6	1974.54	-1.35476	7.42848e-10	-1.02173	3.52272e-06	0.326256	0.244831	2510	2937	203	327	566	737	3551	1444	cytochrome b6-f complex iron-sulfur subunit	aTSS, 33 bp upstream of forward gene M744_RS09975
gTSS-865572	CP006471	gTSS	-	865572	0.96	0.96	0.41	G	463	M744_RS04450	petD	634.341	1542.61	2.10639	5.06596e-19	0.0701335	0.809856	-0.0243951	0.955304	549	728	562	790	301	346	638	272	cytochrome b6-f complex subunit 4	gTSS, 463 bp upstream of gene M744_RS04450
aTSS+865080	CP006471	aTSS	+	865080	0.99	0.99	1	G	29	M744_RS04450	petD	462.354	614.52	0.517306	0.0311265	-0.558133	0.0249026	0.489783	0.0902545	735	779	207	332	209	292	967	516	cytochrome b6-f complex subunit 4	aTSS, 29 bp downstream of reverse gene M744_RS04450
gTSS-865629	CP006471	gTSS	-	865629	1	0.91	0.44	A	520	M744_RS04450	petD	342.746	576.626	-1.45977	1.43938e-07	-0.85465	0.00139382	0.456536	0.156669	848	693	57	81	200	209	1037	476	cytochrome b6-f complex subunit 4	gTSS, 520 bp upstream of gene M744_RS04450
gTSS-865247	CP006471	gTSS	-	865247	0.78	0.82	0.85	T	138	M744_RS04450	petD	165.653	334.408	-4.90928	2.7565e-13	0.60178	0.0768544	-0.447613	0.302179	386	358	5	1	218	335	224	145	cytochrome b6-f complex subunit 4	gTSS, 138 bp upstream of gene M744_RS04450
gTSS-865350	CP006471	gTSS	-	865350	0.61	0.73	0.67	A	241	M744_RS04450	petD	209.208	315.085	-1.3622	1.78631e-05	-0.236007	0.469053	-0.444854	0.242049	459	580	40	60	184	245	327	196	cytochrome b6-f complex subunit 4	gTSS, 241 bp upstream of gene M744_RS04450
gTSS-2160295	CP006471	gTSS	-	2160295	1	1	1	A	24	M744_RS10705	petE	27716.7	37810.2	-1.18683	1.15151e-06	-0.294517	0.271553	-0.54757	0.071186	69863	69600	7139	7461	23452	31905	38156	25539	plastocyanin	gTSS, 24 bp upstream of gene M744_RS10705
gTSS-1593632	CP006471	gTSS	-	1593632	1	0.97	0.97	A	62	M744_RS08130	petF	11392.4	19646.7	-3.98618	8.08906e-58	-0.27443	0.318504	-1.13898	5.73938e-05	36475	35402	496	603	11633	17461	12225	9124	Ferredoxin-1	gTSS, 62 bp upstream of gene M744_RS08130
gTSS-234852	CP006471	gTSS	-	234852	1	0.95	0.96	G	31	M744_RS01260	petF	3027.06	3757.38	-0.345834	0.192374	0.164145	0.576881	0.326807	0.349156	5634	5120	1059	924	2738	3060	6366	3155	Ferredoxin-2	gTSS, 31 bp upstream of gene M744_RS01260
gTSS-597256	CP006471	gTSS	-	597256	1	0.99	0.89	G	41	M744_RS03145	petF	676.156	2095.29	-3.45715	1.52801e-23	1.82321	1.15541e-11	-0.546123	0.108865	1068	814	19	23	1189	2099	557	327	ferredoxin	gTSS, 41 bp upstream of gene M744_RS03145
aTSS+1593577	CP006471	aTSS	+	1593577	0.96	0.91	1	G	7	M744_RS08130	petF	267.15	452.071	0.543152	0.0826348	-1.80316	4.33442e-08	0.784944	0.0305027	551	335	125	195	54	69	813	312	Ferredoxin-1	aTSS, 7 bp upstream of reverse gene M744_RS08130
gTSS-2278161	CP006471	gTSS	-	2278161	0.81	0.92	0.61	A	112	M744_RS11270	petH	6216.59	12295.2	-2.21278	1.14141e-23	0.625287	0.00649842	-0.930888	0.000234315	14474	13535	561	950	8754	12317	5986	3883	ferredoxin--NADP(+) reductase	gTSS, 112 bp upstream of gene M744_RS11270
gTSS-2278184	CP006471	gTSS	-	2278184	1	0.98	0.38	G	135	M744_RS11270	petH	3021.18	9154.78	-3.77415	2.09745e-43	2.37983	5.1697e-23	-0.61413	0.0376935	3674	2775	52	63	7109	9171	1710	1118	ferredoxin--NADP(+) reductase	gTSS, 135 bp upstream of gene M744_RS11270
gTSS-2278418	CP006471	gTSS	-	2278418	1	0.97	0.98	A	369	M744_RS11270	petH	525.504	1792.6	3.78956	1.40784e-44	0.616325	0.039844	-0.86565	0.0146342	176	283	599	986	148	194	111	64	ferredoxin--NADP(+) reductase	gTSS, 369 bp upstream of gene M744_RS11270
iTSS-2277839	CP006471	iTSS	-	2277839	0.89	0.91	0.88	A	210	M744_RS11270	petH	253.373	360.322	-1.13604	9.28622e-05	0.166405	0.577973	0.353503	0.30718	479	494	42	68	231	299	648	261	ferredoxin--NADP(+) reductase	iTSS, 210 bp inside of gene M744_RS11270
gTSS+639803	CP006471	gTSS	+	639803	0.76	0.53	1	A	706	M744_RS03375	petJ	628.197	2349.6	4.51536	1.28436e-75	0.0713522	0.826105	0.441453	0.19457	159	194	856	1113	73	108	213	120	cytochrome c6	gTSS, 706 bp upstream of gene M744_RS03375
gTSS+1743550	CP006471	gTSS	+	1743550	0.99	0.97	1	A	23	M744_RS08785	petJ	1051.62	2022.2	-5.25968	2.77266e-42	-0.771372	0.0156371	0.244617	0.580514	3657	1908	19	16	667	919	2774	1698	cytochrome c6	gTSS, 23 bp upstream of gene M744_RS08785
aTSS-333704	CP006471	aTSS	-	333704	1	1	0.99	A	35	M744_RS01765	petJ	941.188	1583.78	0.718147	0.000571491	-1.17433	4.42411e-08	-0.277334	0.319665	1702	1853	577	870	336	428	1379	690	cytochrome c6	aTSS, 35 bp downstream of forward gene M744_RS01765
gTSS+1743236	CP006471	gTSS	+	1743236	1	0.98	1	A	337	M744_RS08785	petJ	417.745	662.814	-0.72054	0.0132118	-0.24589	0.429233	0.243348	0.544334	937	765	108	145	309	386	1192	355	cytochrome c6	gTSS, 337 bp upstream of gene M744_RS08785
gTSS+765467	CP006471	gTSS	+	765467	0.99	0.99	1	G	118	M744_RS03980	petM	830.138	1725.33	1.26761	2.53375e-07	-0.610811	0.0194529	-0.702448	0.0186239	1048	1574	617	949	372	460	767	375	cytochrome b6-f complex subunit 7	gTSS, 118 bp upstream of gene M744_RS03980
gTSS+765544	CP006471	gTSS	+	765544	1	0.61	1	A	41	M744_RS03980	petM	685.699	1644.98	-2.4911	2.37096e-18	1.51593	9.81932e-10	-0.452364	0.15496	1084	1040	47	44	1301	1643	663	398	cytochrome b6-f complex subunit 7	gTSS, 41 bp upstream of gene M744_RS03980
gTSS+2586101	CP006471	gTSS	+	2586101	1	0.99	1	G	193	M744_RS12800	pex	8758.19	33548.4	3.60689	8.51786e-65	-1.51134	9.18676e-12	-0.414464	0.134415	4728	4338	9549	18453	714	819	2980	1701	PadR family transcriptional regulator	gTSS, 193 bp upstream of gene M744_RS12800
iTSS+2586483	CP006471	iTSS	+	2586483	1	0.97	1	A	189	M744_RS12800	pex	1169.21	1952.58	-0.273666	0.488798	-0.651198	0.103767	-0.812397	0.0819454	3013	2692	216	1074	764	1000	1368	838	PadR family transcriptional regulator	iTSS, 189 bp inside of gene M744_RS12800
gTSS+2678339	CP006471	gTSS	+	2678339	1	0.71	1	A	23	M744_RS13230	pfkA	1344.92	5515.96	6.53392	6.37998e-166	-0.335169	0.300297	0.675878	0.0347571	96	111	1772	3034	40	39	168	71	6-phosphofructokinase	gTSS, 23 bp upstream of gene M744_RS13230
gTSS-2131693	CP006471	gTSS	-	2131693	1	0.97	0.99	G	195	M744_RS10570	pgk	5798.85	14337	-3.01688	1.56043e-38	1.44933	3.47958e-10	-0.680554	0.0126874	10375	8781	227	361	11339	13971	4749	3215	phosphoglycerate kinase	gTSS, 195 bp upstream of gene M744_RS10570
aTSS+2131493	CP006471	aTSS	+	2131493	0.99	0.96	1	G	5	M744_RS10570	pgk	522.644	759.654	-0.37101	0.151805	0.421793	0.104998	-0.208848	0.559462	968	975	135	242	512	761	718	431	phosphoglycerate kinase	aTSS, 5 bp downstream of reverse gene M744_RS10570
aTSS+2130275	CP006471	aTSS	+	2130275	0.99	0.97	1	A	15	M744_RS10570	pgk	164.362	712.675	4.69088	1.66345e-38	-1.30729	0.0144395	-0.310081	0.6178	51	36	182	392	8	9	40	12	phosphoglycerate kinase	aTSS, 15 bp downstream of reverse gene M744_RS10570
aTSS+2131066	CP006471	aTSS	+	2131066	1	1	1	A	432	M744_RS10570	pgk	213.148	492.691	1.54225	3.78358e-07	-1.01813	0.00218627	-0.517797	0.198609	243	374	175	271	59	90	206	100	phosphoglycerate kinase	aTSS, 432 bp downstream of reverse gene M744_RS10570
gTSS-54982	CP006471	gTSS	-	54982	1	0.98	0.6	G	187	M744_RS00295	pgl, nagB, devB	154.723	214.636	0.478	0.14073	-0.345766	0.318504	0.541727	0.164837	270	224	71	98	85	103	386	145	6-phosphogluconolactonase	gTSS, 187 bp upstream of gene M744_RS00295
gTSS+409438	CP006471	gTSS	+	409438	0.93	0.93	1	A	59	M744_RS02190	pgm	873.996	1419.49	-3.51209	4.59862e-39	0.210378	0.409999	-0.655564	0.0173302	2232	2253	44	52	1097	1422	1211	731	alpha-D-glucose phosphate-specific phosphoglucomutase	gTSS, 59 bp upstream of gene M744_RS02190
iTSS+409639	CP006471	iTSS	+	409639	0.99	0.94	1	A	142	M744_RS02190	pgm	495.107	820.341	-1.39775	2.33798e-08	-1.5181	7.82959e-10	-0.195187	0.571816	1523	1292	95	173	216	259	1112	599	alpha-D-glucose phosphate-specific phosphoglucomutase	iTSS, 142 bp inside of gene M744_RS02190
gTSS-1368802	CP006471	gTSS	-	1368802	1	0.98	0.73	A	52	M744_RS07035	PgsA	205.763	448.86	-3.94343	6.07225e-14	1.12696	0.000444245	-0.183261	0.706349	454	284	3	9	355	423	311	150	CDP-diacylglycerol--glycerol-3-phosphate 3-phosphatidyltransferase	gTSS, 52 bp upstream of gene M744_RS07035
gTSS+779207	CP006471	gTSS	+	779207	1	0.99	1	A	20	M744_RS04045	phb, hflC	493.233	1447.17	2.34481	3.60183e-23	-1.79039	3.93125e-11	0.0830755	0.834721	534	449	456	796	59	79	531	224	membrane protein	gTSS, 20 bp upstream of gene M744_RS04045
gTSS+2037190	CP006471	gTSS	+	2037190	1	1	1	A	32	M744_RS10155	phdD, lpdA	7563.79	21769.1	-4.24793	1.34528e-71	2.09102	4.83526e-21	-0.436356	0.121485	10882	7616	95	146	17217	20861	6361	3237	dihydrolipoyl dehydrogenase	gTSS, 32 bp upstream of gene M744_RS10155
gTSS+2036771	CP006471	gTSS	+	2036771	1	1	1	A	451	M744_RS10155	phdD, lpdA	3084.02	3890.62	0.563947	0.00840085	0.22634	0.333733	0.244941	0.404405	4132	5298	1332	2140	2422	2913	5160	2672	dihydrolipoyl dehydrogenase	gTSS, 451 bp upstream of gene M744_RS10155
gTSS-2377114	CP006471	gTSS	-	2377114	1	0.99	1	G	146	M744_RS11750	pheA	4257.97	5961.44	-1.57753	2.06981e-12	0.355157	0.13844	0.176519	0.588737	9826	7004	560	832	4487	5972	10022	3954	prephenate dehydratase	gTSS, 146 bp upstream of gene M744_RS11750
aTSS+2376490	CP006471	aTSS	+	2376490	0.88	0.88	1	G	478	M744_RS11750	pheA	405.091	596.808	-0.754417	0.00877706	-0.557629	0.057355	-0.0818467	0.856743	1108	758	95	184	284	327	942	359	prephenate dehydratase	aTSS, 478 bp downstream of reverse gene M744_RS11750
aTSS+2376708	CP006471	aTSS	+	2376708	1	0.97	1	C	260	M744_RS11750	pheA	190.347	242.995	-0.925231	0.0177157	-0.0510608	0.908102	0.0806999	0.894517	351	445	21	90	163	210	437	178	prephenate dehydratase	aTSS, 260 bp downstream of reverse gene M744_RS11750
gTSS-1123702	CP006471	gTSS	-	1123702	1	0.98	0.99	G	32	M744_RS05825	pheS	2817.22	6238.95	-0.645069	0.0025213	1.57349	6.44462e-14	0.0573544	0.869136	3661	3704	515	627	4442	6250	3967	1628	phenylalanine--tRNA ligase subunit alpha	gTSS, 32 bp upstream of gene M744_RS05825
aTSS+1123534	CP006471	aTSS	+	1123534	1	0.93	1	A	136	M744_RS05825	pheS	202.861	314.726	-1.46816	4.22049e-06	-0.0233184	0.943011	0.545559	0.111559	411	377	30	40	174	200	566	258	phenylalanine--tRNA ligase subunit alpha	aTSS, 136 bp downstream of reverse gene M744_RS05825
gTSS+1945835	CP006471	gTSS	+	1945835	1	1	1	G	33	M744_RS09675	pheT	4590.16	11940.9	-1.00446	7.89967e-07	1.98968	2.89506e-23	-0.288358	0.27934	5885	4914	544	781	9444	11267	4539	1895	phenylalanine--tRNA ligase subunit beta	gTSS, 33 bp upstream of gene M744_RS09675
iTSS+1947276	CP006471	iTSS	+	1947276	0.56	0.7	1	A	1408	M744_RS09675	pheT	192.324	270.241	0.267417	0.406854	-1.46151	7.28444e-06	0.257519	0.5547	339	418	81	148	66	66	486	183	phenylalanine--tRNA ligase subunit beta	iTSS, 1408 bp inside of gene M744_RS09675
iTSS+1947239	CP006471	iTSS	+	1947239	0.98	0.92	1	G	1371	M744_RS09675	pheT	136.661	181.829	-0.743696	0.03283	-0.325613	0.356878	0.113185	0.824109	291	292	28	60	102	123	327	133	phenylalanine--tRNA ligase subunit beta	iTSS, 1371 bp inside of gene M744_RS09675
aTSS+2480994	CP006471	aTSS	+	2480994	1	1	1	G	519	M744_RS12215	phoA	3456.52	13240.8	5.3943	3.23798e-86	-3.73762	8.7672e-25	1.19496	0.00020962	659	467	4506	7283	17	24	1594	422	purple acid phosphatase	aTSS, 519 bp downstream of reverse gene M744_RS12215
gTSS-2481533	CP006471	gTSS	-	2481533	1	0.97	0.96	G	20	M744_RS12215	phoA	878.51	1536.24	-3.69773	1.33969e-39	0.223952	0.401815	-0.96634	0.000471179	2218	2491	35	55	1215	1442	978	642	purple acid phosphatase	gTSS, 20 bp upstream of gene M744_RS12215
gTSS-553934	CP006471	gTSS	-	553934	0.99	0.98	0.9	G	29	M744_RS02900	phoA	360.997	437.071	-0.310255	0.307599	0.234658	0.459615	0.152919	0.726826	789	514	113	143	326	417	626	367	hypothetical protein	gTSS, 29 bp upstream of gene M744_RS02900
iTSS-2481328	CP006471	iTSS	-	2481328	1	0.92	0.97	G	185	M744_RS12215	phoA	133.755	198.167	1.36247	0.000289301	0.731515	0.063015	0.988387	0.0256068	143	132	67	109	108	111	345	84	purple acid phosphatase	iTSS, 185 bp inside of gene M744_RS12215
gTSS+1274777	CP006471	gTSS	+	1274777	1	0.98	1	A	84	M744_RS06590	phoU	8393.08	18710.5	0.812619	0.00505086	2.07167	8.90481e-13	-0.242625	0.563293	7740	8161	2957	3851	14798	17478	8832	1978	phosphate transport system regulatory protein PhoU	gTSS, 84 bp upstream of gene M744_RS06590
iTSS-456564	CP006471	iTSS	-	456564	0.99	0.99	0.87	A	88	M744_RS02410	phrA	223.784	790.851	3.98083	1.91639e-42	-1.87135	1.64468e-05	0.897999	0.0150253	91	84	256	435	13	10	166	70	deoxyribodipyrimidine photo-lyase	iTSS, 88 bp inside of gene M744_RS02410
aTSS+456690	CP006471	aTSS	+	456690	1	0.99	1	C	38	M744_RS02410	phrA	154.332	363.356	-3.02367	2.44612e-10	1.41315	3.33063e-06	-0.34985	0.412576	253	246	8	7	281	364	196	86	deoxyribodipyrimidine photo-lyase	aTSS, 38 bp upstream of reverse gene M744_RS02410
gTSS+518316	CP006471	gTSS	+	518316	1	1	1	A	30	M744_RS02735	pilA	6715.61	21286.4	2.6302	7.80282e-33	-1.80453	2.58816e-15	-0.0866806	0.812142	5555	6233	7755	10023	811	803	4779	2816	prepilin-type cleavage/methylation domain-containing protein	gTSS, 30 bp upstream of gene M744_RS02735
gTSS+1114901	CP006471	gTSS	+	1114901	0.93	0.84	1	A	47	M744_RS05795	pilB1, gspE1	1805.71	6093.58	3.98681	6.89706e-79	-1.57073	5.61105e-11	1.03017	2.97351e-05	701	687	2220	3199	114	110	1484	593	general secretion pathway protein GspE	gTSS, 47 bp upstream of gene M744_RS05795
aTSS-1116528	CP006471	aTSS	-	1116528	1	1	1	A	1580	M744_RS05795	pilB1, gspE1	705.079	990.329	0.217404	0.396171	-0.774232	0.00229242	0.428934	0.166432	1326	1220	319	401	367	343	1781	724	general secretion pathway protein GspE	aTSS, 1580 bp downstream of forward gene M744_RS05795
gTSS+1114828	CP006471	gTSS	+	1114828	0.88	0.89	0.99	A	120	M744_RS05795	pilB1, gspE1	334.215	625.409	1.12944	7.97929e-06	-1.02466	0.00015431	0.32184	0.345631	545	458	204	344	105	134	573	303	general secretion pathway protein GspE	gTSS, 120 bp upstream of gene M744_RS05795
aTSS-1116913	CP006471	aTSS	-	1116913	1	0.99	0.58	A	1965	M744_RS05795	pilB1, gspE1	199.85	570.867	2.92414	4.57175e-23	0.315896	0.366034	0.328181	0.450976	153	114	191	314	66	96	176	69	general secretion pathway protein GspE	aTSS, 1965 bp downstream of forward gene M744_RS05795
aTSS-1119187	CP006471	aTSS	-	1119187	1	0.98	0.93	A	1055	M744_RS05805	pilC	273.048	619.954	1.7626	9.89495e-09	-0.594302	0.0798747	0.0121236	0.980955	255	411	220	341	90	125	380	126	pilus biosynthesis protein PilC	aTSS, 1055 bp downstream of forward gene M744_RS05805
gTSS+1117242	CP006471	gTSS	+	1117242	0.99	0.99	1	A	890	M744_RS05805	pilC	280.124	389.062	0.723721	0.0156308	0.250164	0.445742	0.00214921	0.997182	363	493	137	214	230	261	491	158	pilus biosynthesis protein PilC	gTSS, 890 bp upstream of gene M744_RS05805
iTSS+1254825	CP006471	iTSS	+	1254825	1	1	1	A	371	M744_RS06470	pilD, hofD, hopD	623.866	847.98	-2.42255	1.69443e-20	0.223525	0.381355	0.247197	0.441328	1312	1296	38	85	648	829	1525	694	prepilin peptidase	iTSS, 371 bp inside of gene M744_RS06470
gTSS-2410273	CP006471	gTSS	-	2410273	0.99	1	0.97	A	686	M744_RS11875	pilH/rre7	351.305	1218.72	4.60356	1.03546e-55	0.257665	0.488124	1.50963	1.14636e-05	93	84	444	611	55	46	288	92	response regulator	gTSS, 686 bp upstream of gene M744_RS11875
aTSS-732921	CP006471	aTSS	-	732921	1	0.99	1	G	401	M744_RS03835	pilM	4129.06	14777.1	3.36439	5.65446e-24	-0.689044	0.0555565	-1.46674	0.000162323	1524	3438	4708	8128	677	813	621	530	pilus assembly protein PilM	aTSS, 401 bp downstream of forward gene M744_RS03835
gTSS+732484	CP006471	gTSS	+	732484	1	1	1	G	36	M744_RS03835	pilM	2458.26	3769.32	-2.69632	8.50557e-30	0.414065	0.0905915	0.101109	0.782978	6101	4121	160	228	2840	3776	5380	2465	pilus assembly protein PilM	gTSS, 36 bp upstream of gene M744_RS03835
gTSS+734184	CP006471	gTSS	+	734184	0.89	0.9	1	G	131	M744_RS03850	pilO	251.212	360.353	-0.168779	0.578308	0.663142	0.0190253	0.388583	0.276568	413	365	60	114	285	307	514	222	hypothetical protein	gTSS, 131 bp upstream of gene M744_RS03850
aTSS-734409	CP006471	aTSS	-	734409	1	0.99	0.94	A	94	M744_RS03850	pilO	176.815	279.975	0.928734	0.004826	-0.0113823	0.977525	0.377235	0.394844	206	297	102	132	89	157	335	140	hypothetical protein	aTSS, 94 bp downstream of forward gene M744_RS03850
iTSS+737299	CP006471	iTSS	+	737299	0.88	0.88	1	C	2112	M744_RS03855	pilQ, gspD	286.711	800.582	-1.25523	0.000199483	2.63671	1.59731e-23	0.357561	0.330444	211	264	21	28	631	802	293	140	pilus biosynthesis protein PilQ	iTSS, 2112 bp inside of gene M744_RS03855
gTSS+734980	CP006471	gTSS	+	734980	1	0.94	1	G	207	M744_RS03855	pilQ, gspD	321.332	382.97	-0.533974	0.0406681	-0.28846	0.28458	-0.17007	0.63731	711	687	92	148	253	300	573	298	pilus biosynthesis protein PilQ	gTSS, 207 bp upstream of gene M744_RS03855
aTSS-736020	CP006471	aTSS	-	736020	1	0.99	0.88	A	833	M744_RS03855	pilQ, gspD	247.294	299.978	0.321319	0.268817	-0.347294	0.250213	0.178162	0.662987	393	485	107	165	151	183	529	203	pilus biosynthesis protein PilQ	aTSS, 833 bp downstream of forward gene M744_RS03855
aTSS-736609	CP006471	aTSS	-	736609	1	0.97	0.59	A	1422	M744_RS03855	pilQ, gspD	122.194	201.546	-1.92703	1.54455e-06	-0.686656	0.0620241	-0.241589	0.631206	288	371	21	21	95	102	241	142	pilus biosynthesis protein PilQ	aTSS, 1422 bp downstream of forward gene M744_RS03855
aTSS-2422452	CP006471	aTSS	-	2422452	1	1	0.99	A	164	M744_RS11915	pilT	2583.77	8892.07	3.5231	2.7676e-47	-1.48928	1.14878e-08	0.13932	0.718758	1057	1678	2965	4891	225	244	1519	660	twitching motility protein	aTSS, 164 bp downstream of forward gene M744_RS11915
gTSS-848125	CP006471	gTSS	-	848125	1	0.96	0.41	A	34	M744_RS04370	pilT	701.698	2523.45	3.82623	7.13151e-66	-0.935927	0.000359062	-0.0331925	0.938465	322	300	819	1388	67	91	281	146	twitching motility protein PilT	gTSS, 34 bp upstream of gene M744_RS04370
gTSS-848114	CP006471	gTSS	-	848114	0.8	0.7	0.54	A	23	M744_RS04370	pilT	734.065	1094.06	-1.98157	6.23146e-17	0.328896	0.15872	-0.0735907	0.835996	1676	1462	80	116	820	1096	1393	705	twitching motility protein PilT	gTSS, 23 bp upstream of gene M744_RS04370
iTSS-846964	CP006471	iTSS	-	846964	1	0.95	0.91	G	1127	M744_RS04370	pilT	211.269	503.109	0.615821	0.0518786	2.31132	1.47402e-15	0.131065	0.783116	157	206	60	76	373	504	183	96	twitching motility protein PilT	iTSS, 1127 bp inside of gene M744_RS04370
gTSS-848285	CP006471	gTSS	-	848285	0.99	0.99	0.87	A	194	M744_RS04370	pilT	219.714	395.756	-0.0444409	0.902032	1.20474	0.000164068	0.0597203	0.915049	338	275	53	96	313	369	384	108	twitching motility protein PilT	gTSS, 194 bp upstream of gene M744_RS04370
gTSS+2422252	CP006471	gTSS	+	2422252	0.58	0.61	1	G	36	M744_RS11915	pilT	156.32	245.436	0.927027	0.00271202	-0.599341	0.072932	0.489008	0.210182	261	205	85	135	66	83	321	147	twitching motility protein	gTSS, 36 bp upstream of gene M744_RS11915
gTSS+2421948	CP006471	gTSS	+	2421948	1	0.93	1	A	340	M744_RS11915	pilT	152.569	231.425	-0.487852	0.161007	-1.55712	7.71273e-06	0.0769193	0.885563	299	426	51	77	61	57	372	174	twitching motility protein	gTSS, 340 bp upstream of gene M744_RS11915
gTSS+1125935	CP006471	gTSS	+	1125935	1	0.99	1	A	75	M744_RS05840	pipX	1871.32	4939.25	-3.9188	1.63861e-42	1.43432	1.30334e-08	-0.0455249	0.918987	3385	2460	44	50	2845	4948	2698	1312	hypothetical protein	gTSS, 75 bp upstream of gene M744_RS05840
aTSS+386342	CP006471	aTSS	+	386342	1	0.96	1	A	532	M744_RS02045	pit	883.255	2165.69	1.95465	8.70621e-14	-0.0403986	0.900958	-0.251131	0.512512	736	1214	789	1062	427	488	832	356	inorganic phosphate transporter	aTSS, 532 bp downstream of reverse gene M744_RS02045
iTSS-386691	CP006471	iTSS	-	386691	1	0.87	0.91	C	183	M744_RS02045	pit	273.057	882.548	-1.64827	3.24722e-06	2.53441	3.38419e-21	-0.231747	0.570342	265	242	16	24	698	708	212	97	inorganic phosphate transporter	iTSS, 183 bp inside of gene M744_RS02045
gTSS-2410970	CP006471	gTSS	-	2410970	1	0.99	0.97	A	79	M744_RS11880	pixG, pisG, taxP1, rer1, cheY, rre36	4485.64	13969.9	4.58325	7.77995e-52	-4.04387	3.77007e-29	2.71457	4.10134e-17	1441	661	4829	7684	32	29	5805	3550	response regulator	gTSS, 79 bp upstream of gene M744_RS11880
iTSS-2407494	CP006471	iTSS	-	2407494	1	1	0.99	A	1133	M744_RS11865	pixJ1, pisJ1, taxD1, tsr, cheD	1056.81	2318.59	-1.77722	1.32618e-14	-1.51149	5.34252e-11	-1.14178	7.04144e-06	3184	4268	215	323	547	724	1604	787	chemotaxis protein	iTSS, 1133 bp inside of gene M744_RS11865
gTSS-1757237	CP006471	gTSS	-	1757237	1	1	0.58	T	55	M744_RS08855	plsX	449.783	1150.96	-1.90366	5.3776e-11	1.30095	5.21756e-07	-0.830124	0.00693441	733	818	32	73	724	1153	425	198	phosphate acyltransferase	gTSS, 55 bp upstream of gene M744_RS08855
gTSS-1757202	CP006471	gTSS	-	1757202	0.52	0.61	0.41	A	20	M744_RS08855	plsX	387.125	806.571	-2.63436	1.23871e-14	1.05254	0.000268763	0.0437538	0.931804	827	517	19	35	553	808	664	319	phosphate acyltransferase	gTSS, 20 bp upstream of gene M744_RS08855
gTSS-1757422	CP006471	gTSS	-	1757422	0.93	0.94	0.71	G	240	M744_RS08855	plsX	154.231	233.313	0.520858	0.103194	-0.201354	0.571477	-0.27539	0.536942	251	300	85	108	95	139	211	109	phosphate acyltransferase	gTSS, 240 bp upstream of gene M744_RS08855
aTSS+1756701	CP006471	aTSS	+	1756701	1	1	1	A	481	M744_RS08855	plsX	151.74	198.167	0.305709	0.342966	-0.650285	0.046083	-0.0759005	0.879893	312	276	71	109	78	104	294	115	phosphate acyltransferase	aTSS, 481 bp downstream of reverse gene M744_RS08855
gTSS-1129367	CP006471	gTSS	-	1129367	1	0.98	0.98	A	19	M744_RS05860	plsY	1281.2	3518.77	-2.30154	4.90667e-20	1.66967	7.29322e-13	-0.770031	0.00502634	2092	1720	83	106	2402	3525	961	569	glycerol-3-phosphate acyltransferase	gTSS, 19 bp upstream of gene M744_RS05860
gTSS-1952667	CP006471	gTSS	-	1952667	1	1	0.99	A	42	M744_RS09690	pmbA	5887.62	18623.9	3.19027	1.23713e-46	0.666166	0.00476572	-0.409773	0.161624	2901	4075	6785	8726	2459	2888	2449	1245	modulator of DNA gyrase	gTSS, 42 bp upstream of gene M744_RS09690
iTSS-1701867	CP006471	iTSS	-	1701867	1	0.99	0.99	A	43	M744_RS08585	pmbA	3597.92	4724.22	0.362652	0.103881	-0.726096	0.00130932	0.315576	0.273569	5656	7204	1712	2341	1594	2195	8496	3306	modulator of DNA gyrase	iTSS, 43 bp inside of gene M744_RS08585
aTSS+1701886	CP006471	aTSS	+	1701886	0.99	0.88	1	G	24	M744_RS08585	pmbA	1466.62	2244.23	-1.72314	1.10232e-12	0.0328737	0.908221	0.290896	0.366069	3357	2755	206	242	1449	1552	4036	1509	modulator of DNA gyrase	aTSS, 24 bp downstream of reverse gene M744_RS08585
aTSS+1951258	CP006471	aTSS	+	1951258	1	0.97	1	A	27	M744_RS09690	pmbA	555.459	922.272	0.839499	0.00546846	0.62585	0.0464429	-0.0754271	0.88003	585	967	336	323	498	668	742	323	modulator of DNA gyrase	aTSS, 27 bp downstream of reverse gene M744_RS09690
iTSS-1952553	CP006471	iTSS	-	1952553	0.71	0.9	0.77	G	72	M744_RS09690	pmbA	292.038	878.117	3.53124	3.25537e-36	-1.57899	1.56697e-05	1.34483	4.02799e-05	158	122	318	483	24	21	384	142	modulator of DNA gyrase	iTSS, 72 bp inside of gene M744_RS09690
gTSS-1952927	CP006471	gTSS	-	1952927	0.98	0.93	0.99	C	302	M744_RS09690	pmbA	229.924	712.675	2.62496	1.15141e-18	-2.05563	2.96674e-08	-0.333011	0.448692	165	249	244	392	24	24	154	78	modulator of DNA gyrase	gTSS, 302 bp upstream of gene M744_RS09690
gTSS+1772169	CP006471	gTSS	+	1772169	1	1	1	G	7	M744_RS08945	pmgA	24837.2	65602.4	2.879	2.12813e-43	1.34546	3.71194e-10	-0.586156	0.0220242	15616	16139	22159	36084	19876	18550	10683	4622	phosphonate transporter	gTSS, 7 bp upstream of gene M744_RS08945
gTSS+1771935	CP006471	gTSS	+	1771935	0.7	0.8	1	G	241	M744_RS08945	pmgA	137.805	340.122	-1.76238	3.95458e-05	1.73682	1.04835e-07	0.00253253	0.997182	199	163	13	13	269	313	194	73	phosphonate transporter	gTSS, 241 bp upstream of gene M744_RS08945
aTSS-746774	CP006471	aTSS	-	746774	1	0.99	0.98	C	10	M744_RS03905	pnp	1101.39	3402.97	-1.11802	0.000174692	2.31276	3.82828e-16	0.0748232	0.874117	830	1346	82	173	1937	3409	1129	515	polyribonucleotide nucleotidyltransferase	aTSS, 10 bp upstream of forward gene M744_RS03905
gTSS+746269	CP006471	gTSS	+	746269	0.98	0.91	1	A	515	M744_RS03905	pnp	1390.74	3252.49	1.83485	5.50357e-17	-0.311263	0.199033	-0.0100642	0.978837	1474	1756	1087	1789	498	779	1646	688	polyribonucleotide nucleotidyltransferase	gTSS, 515 bp upstream of gene M744_RS03905
aTSS-747193	CP006471	aTSS	-	747193	0.83	0.76	0.78	A	409	M744_RS03905	pnp	595.501	2116.21	3.64401	1.08501e-42	-3.08455	2.36886e-16	0.858617	0.00843118	304	267	635	1164	22	10	552	211	polyribonucleotide nucleotidyltransferase	aTSS, 409 bp downstream of forward gene M744_RS03905
aTSS-747944	CP006471	aTSS	-	747944	1	1	0.98	A	1160	M744_RS03905	pnp	607.962	1978.04	3.21251	1.26094e-28	-1.72997	1.81246e-07	0.925966	0.00839533	431	291	597	1088	55	49	803	245	polyribonucleotide nucleotidyltransferase	aTSS, 1160 bp downstream of forward gene M744_RS03905
gTSS+746762	CP006471	gTSS	+	746762	1	0.95	1	A	22	M744_RS03905	pnp	395.455	1224.21	3.65266	1.50022e-51	1.23034	1.96465e-06	0.214492	0.570663	170	172	446	608	167	223	188	93	polyribonucleotide nucleotidyltransferase	gTSS, 22 bp upstream of gene M744_RS03905
aTSS+1723764	CP006471	aTSS	+	1723764	1	0.92	1	G	1265	M744_RS08685	pntB	297.138	445.211	-1.73776	4.15539e-08	0.290715	0.351788	0.181592	0.669273	530	673	33	57	277	446	746	270	NAD(P) transhydrogenase subunit beta	aTSS, 1265 bp downstream of reverse gene M744_RS08685
gTSS+372822	CP006471	gTSS	+	372822	1	0.94	1	A	0	M744_RS01995	polA	4091.34	9922.42	-0.598263	0.0090174	2.1121	4.23815e-21	0.444403	0.117626	4858	3387	548	793	7388	9940	5753	2406	DNA polymerase I	gTSS, 0 bp upstream of gene M744_RS01995
iTSS+373382	CP006471	iTSS	+	373382	1	1	1	A	560	M744_RS01995	polA	290.461	834.484	2.74076	4.94032e-18	-0.892961	0.0132303	0.498649	0.243749	174	272	284	459	38	81	351	121	DNA polymerase I	iTSS, 560 bp inside of gene M744_RS01995
aTSS-374498	CP006471	aTSS	-	374498	1	0.99	0.99	A	1676	M744_RS01995	polA	213.828	358.654	-2.24032	1.39357e-10	-0.39619	0.210699	0.44596	0.235237	490	461	14	37	138	216	645	287	DNA polymerase I	aTSS, 1676 bp downstream of forward gene M744_RS01995
aTSS+2484654	CP006471	aTSS	+	2484654	0.98	0.97	1	G	85	M744_RS12225	ponA, mrcB	298.053	406.239	0.957143	0.000229674	0.568563	0.0343402	0.406103	0.222915	368	399	148	220	237	316	536	210	penicillin-binding protein 1A	aTSS, 85 bp downstream of reverse gene M744_RS12225
iTSS-2483465	CP006471	iTSS	-	2483465	0.94	0.9	0.8	A	1274	M744_RS12225	ponA, mrcB	178.791	298.923	-2.0055	4.88333e-09	-1.05566	0.000616117	0.243338	0.560519	441	465	26	29	85	128	507	251	penicillin-binding protein 1A	iTSS, 1274 bp inside of gene M744_RS12225
gTSS+678737	CP006471	gTSS	+	678737	1	0.99	1	A	37	M744_RS03590	por	1610.76	4249.24	-1.26033	0.0001369	-3.16015	3.89349e-21	0.933675	0.0169564	4809	2127	260	467	151	228	5233	3568	protochlorophyllide oxidoreductase	gTSS, 37 bp upstream of gene M744_RS03590
gTSS+1834112	CP006471	gTSS	+	1834112	1	0.99	1	G	44	M744_RS09220	ppa	257.877	580.971	0.137396	0.66342	1.7014	1.53572e-09	-0.728079	0.0399274	343	296	83	86	429	582	174	95	inorganic pyrophosphatase	gTSS, 44 bp upstream of gene M744_RS09220
gTSS+942505	CP006471	gTSS	+	942505	1	0.99	1	A	23	M744_RS04855	ppc	3090.03	7288.09	-1.38977	1.16976e-12	1.59791	7.68299e-17	-0.385543	0.111773	4417	4415	346	482	5672	7301	3396	1485	phosphoenolpyruvate carboxylase	gTSS, 23 bp upstream of gene M744_RS04855
aTSS-944469	CP006471	aTSS	-	944469	1	1	0.99	A	1941	M744_RS04855	ppc	380.904	1015.6	2.5722	2.57208e-20	-0.131858	0.701218	0.149557	0.737844	255	373	370	554	109	172	383	136	phosphoenolpyruvate carboxylase	aTSS, 1941 bp downstream of forward gene M744_RS04855
aTSS-943733	CP006471	aTSS	-	943733	1	0.94	0.93	G	1205	M744_RS04855	ppc	248.491	539.96	1.54831	5.20771e-09	-0.797852	0.00616545	-0.163624	0.689496	330	351	196	297	94	94	298	137	phosphoenolpyruvate carboxylase	aTSS, 1205 bp downstream of forward gene M744_RS04855
gTSS+942401	CP006471	gTSS	+	942401	1	0.94	1	A	127	M744_RS04855	ppc	225.249	475.158	-0.798653	0.00971529	1.37413	4.53534e-07	0.106837	0.810777	315	321	34	57	329	476	346	149	phosphoenolpyruvate carboxylase	gTSS, 127 bp upstream of gene M744_RS04855
aTSS-944810	CP006471	aTSS	-	944810	1	0.98	0.89	C	2282	M744_RS04855	ppc	275.498	423.192	-0.893492	0.00290903	-0.919642	0.00201792	0.0415144	0.934667	536	779	65	112	159	176	642	316	phosphoenolpyruvate carboxylase	aTSS, 2282 bp downstream of forward gene M744_RS04855
aTSS-944036	CP006471	aTSS	-	944036	1	1	0.97	G	1508	M744_RS04855	ppc	151.575	405.425	3.2599	1.44226e-21	-0.770017	0.0735825	1.734	8.80935e-06	75	80	145	223	20	24	308	88	phosphoenolpyruvate carboxylase	aTSS, 1508 bp downstream of forward gene M744_RS04855
gTSS-618737	CP006471	gTSS	-	618737	1	0.99	0.95	A	25	M744_RS03250	ppiB	6368	12734.4	-1.61077	4.77197e-17	0.941494	1.42618e-06	-0.461286	0.0504156	11526	12166	787	1122	9394	12757	7916	4125	peptidyl-prolyl cis-trans isomerase	gTSS, 25 bp upstream of gene M744_RS03250
aTSS-2609575	CP006471	aTSS	-	2609575	1	1	0.99	A	260	M744_RS12920	ppiB	954.92	1390.69	-2.1101	4.06795e-18	0.276611	0.263512	0.34778	0.242523	1997	1804	98	116	901	1352	2501	1028	peptidyl-prolyl cis-trans isomerase	aTSS, 260 bp downstream of forward gene M744_RS12920
iTSS+1668115	CP006471	iTSS	+	1668115	1	0.95	1	T	26	M744_RS08470	ppk	574.983	2326.88	-4.93301	3.54078e-13	3.37348	2.65405e-28	-1.71589	3.50143e-06	376	352	0	6	1386	2331	142	31	RNA degradosome polyphosphate kinase	iTSS, 26 bp inside of gene M744_RS08470
aTSS-1670098	CP006471	aTSS	-	1670098	1	0.99	0.89	A	2009	M744_RS08470	ppk	454.765	1581.7	3.86417	9.83418e-55	-1.15328	0.000162383	0.45545	0.179006	212	175	534	870	32	53	246	127	RNA degradosome polyphosphate kinase	aTSS, 2009 bp downstream of forward gene M744_RS08470
gTSS+1667591	CP006471	gTSS	+	1667591	0.99	0.98	1	A	498	M744_RS08470	ppk	165.758	333.409	1.12709	0.000647568	1.61292	6.09779e-07	-0.320333	0.497375	163	185	70	120	191	334	118	73	RNA degradosome polyphosphate kinase	gTSS, 498 bp upstream of gene M744_RS08470
iTSS+1669865	CP006471	iTSS	+	1669865	1	0.56	1	A	1776	M744_RS08470	ppk	94.0162	170.037	-2.10995	1.28704e-06	-1.45974	0.000218232	-0.531388	0.275461	296	313	9	27	44	64	179	109	RNA degradosome polyphosphate kinase	iTSS, 1776 bp inside of gene M744_RS08470
gTSS+2487974	CP006471	gTSS	+	2487974	1	1	1	A	26	M744_RS12240	ppsA, pps	5063.87	19993.1	7.15929	1.30006e-142	-3.40633	1.02066e-15	1.81679	1.00468e-08	342	166	7013	10997	13	10	853	414	phosphoenolpyruvate synthase	gTSS, 26 bp upstream of gene M744_RS12240
iTSS+2488178	CP006471	iTSS	+	2488178	1	0.91	1	C	178	M744_RS12240	ppsA, pps	193.041	1056.77	11.4481	3.25086e-13	1.04475	0.677787	5.52546	0.00341177	0	1	385	252	0	1	3	22	phosphoenolpyruvate synthase	iTSS, 178 bp inside of gene M744_RS12240
iTSS+2488391	CP006471	iTSS	+	2488391	1	0.88	1	C	391	M744_RS12240	ppsA, pps	196.015	769.034	7.97831	8.95622e-44	0.579584	0.515253	3.01535	1.265e-05	2	9	267	423	3	5	24	32	phosphoenolpyruvate synthase	iTSS, 391 bp inside of gene M744_RS12240
aTSS-2488618	CP006471	aTSS	-	2488618	0.99	0.99	0.97	A	618	M744_RS12240	ppsA, pps	401.831	550.869	0.238994	0.376461	-0.508657	0.0616237	-0.0845951	0.839561	742	813	160	303	251	275	785	298	phosphoenolpyruvate synthase	aTSS, 618 bp downstream of forward gene M744_RS12240
iTSS+2489416	CP006471	iTSS	+	2489416	0.69	0.67	1	G	1416	M744_RS12240	ppsA, pps	179.119	524.268	3.76238	1.32371e-24	-2.62984	8.38545e-06	1.98642	2.16297e-06	81	61	191	285	7	4	357	86	phosphoenolpyruvate synthase	iTSS, 1416 bp inside of gene M744_RS12240
aTSS-2489661	CP006471	aTSS	-	2489661	0.95	0.94	0.9	A	1661	M744_RS12240	ppsA, pps	338.86	469.864	-1.33486	1.8151e-06	0.0357154	0.908221	0.217704	0.558305	676	724	46	94	323	369	845	344	phosphoenolpyruvate synthase	aTSS, 1661 bp downstream of forward gene M744_RS12240
aTSS+1227974	CP006471	aTSS	+	1227974	1	1	1	A	770	M744_RS06320	ppx	12876.3	28067	1.41581	1.02002e-12	-0.269282	0.216645	-0.440451	0.0771926	17314	19050	8906	15438	6819	7715	13892	5689	exopolyphosphatase	aTSS, 770 bp downstream of reverse gene M744_RS06320
aTSS+1227104	CP006471	aTSS	+	1227104	1	0.95	1	G	1640	M744_RS06320	ppx	555.65	882.479	-1.56581	1.28915e-10	-0.646286	0.00671473	0.341096	0.250462	1339	1193	92	117	359	422	1534	741	exopolyphosphatase	aTSS, 1640 bp downstream of reverse gene M744_RS06320
gTSS-1228763	CP006471	gTSS	-	1228763	0.99	0.94	0.89	A	19	M744_RS06320	ppx	222.738	325.424	0.0664962	0.831006	0.705485	0.0136699	-0.255157	0.524152	376	353	72	118	251	326	262	157	exopolyphosphatase	gTSS, 19 bp upstream of gene M744_RS06320
gTSS+196149	CP006471	gTSS	+	196149	1	0.98	0.98	A	322	M744_RS01065	pqqE	8523.68	19445.8	1.8468	5.12149e-17	-0.854489	0.000201231	0.440643	0.119086	11031	8348	6650	10696	2462	2686	14195	5312	peptidase M16	gTSS, 322 bp upstream of gene M744_RS01065
gTSS+196143	CP006471	gTSS	+	196143	0.98	1	0.9	G	328	M744_RS01065	pqqE	861.23	3121.59	4.3107	2.44178e-62	-1.8604	4.42705e-09	0.0736272	0.871362	301	273	1108	1717	46	29	254	158	peptidase M16	gTSS, 328 bp upstream of gene M744_RS01065
gTSS+196357	CP006471	gTSS	+	196357	1	0.87	0.99	A	114	M744_RS01065	pqqE	383.793	793.689	-1.15578	0.0003168	-1.52353	2.22274e-06	-0.693036	0.0716253	883	1461	110	148	203	186	592	385	peptidase M16	gTSS, 114 bp upstream of gene M744_RS01065
gTSS+196257	CP006471	gTSS	+	196257	0.94	0.58	0.99	G	214	M744_RS01065	pqqE	334.838	609.358	1.39989	3.59022e-08	0.038564	0.901761	0.271528	0.446709	453	390	222	327	206	209	507	225	peptidase M16	gTSS, 214 bp upstream of gene M744_RS01065
aTSS-197022	CP006471	aTSS	-	197022	1	0.97	0.96	A	551	M744_RS01065	pqqE	276.516	436.332	0.589427	0.0341933	-0.174773	0.576367	-0.0127813	0.977994	460	475	117	240	162	243	452	210	peptidase M16	aTSS, 551 bp downstream of forward gene M744_RS01065
iTSS+1206828	CP006471	iTSS	+	1206828	1	0.99	1	A	8	M744_RS06220	pqqL	1381.52	5181.44	4.24912	2.55667e-74	-0.403664	0.131867	-0.00036476	0.999867	400	538	1630	2850	142	204	494	194	peptidase M16	iTSS, 8 bp inside of gene M744_RS06220
aTSS-1207755	CP006471	aTSS	-	1207755	1	0.99	0.98	G	935	M744_RS06220	pqqL	516.425	792.669	0.783443	0.00180232	-0.151625	0.598087	0.176749	0.628466	754	853	256	436	358	332	908	401	peptidase M16	aTSS, 935 bp downstream of forward gene M744_RS06220
gTSS+1206598	CP006471	gTSS	+	1206598	0.96	0.94	1	G	222	M744_RS06220	pqqL	333.789	560.501	-0.472426	0.0829632	-0.657249	0.0151918	0.581974	0.0610473	661	623	80	153	168	228	1008	401	peptidase M16	gTSS, 222 bp upstream of gene M744_RS06220
aTSS-1208111	CP006471	aTSS	-	1208111	0.99	0.99	0.97	G	1291	M744_RS06220	pqqL	122.579	250.224	-0.640924	0.0882736	-0.726342	0.0470227	1.03257	0.00736728	243	180	27	40	54	70	450	182	peptidase M16	aTSS, 1291 bp downstream of forward gene M744_RS06220
gTSS+1206683	CP006471	gTSS	+	1206683	0.69	0.72	1	A	137	M744_RS06220	pqqL	120.027	210.781	-1.46437	0.000189227	-1.4308	0.000162017	-0.640175	0.162234	356	388	29	37	68	64	178	136	peptidase M16	gTSS, 137 bp upstream of gene M744_RS06220
aTSS-981130	CP006471	aTSS	-	981130	0.99	0.98	0.97	A	941	M744_RS05110	prfA	4250.26	13416.9	3.19687	2.02852e-48	-1.37833	2.17735e-09	0.541018	0.048381	2182	3046	4888	6901	433	542	3497	1827	peptide chain release factor 1	aTSS, 941 bp downstream of forward gene M744_RS05110
iTSS+981281	CP006471	iTSS	+	981281	0.91	0.89	1	G	1092	M744_RS05110	prfA	1721.53	3314.3	1.5619	2.39839e-15	0.697208	0.000700788	-0.32784	0.209404	2089	1908	1118	1823	1441	1686	1562	717	peptide chain release factor 1	iTSS, 1092 bp inside of gene M744_RS05110
iTSS+980534	CP006471	iTSS	+	980534	1	0.89	1	A	345	M744_RS05110	prfA	994.156	3210.67	3.24875	9.22345e-39	-0.17101	0.568488	0.264883	0.466059	608	560	1018	1766	243	255	822	250	peptide chain release factor 1	iTSS, 345 bp inside of gene M744_RS05110
gTSS+980136	CP006471	gTSS	+	980136	0.98	0.77	1	A	53	M744_RS05110	prfA	474.166	1377.92	3.26131	1.75318e-31	-0.0352964	0.921643	1.11843	0.000686903	307	204	502	700	114	126	634	205	peptide chain release factor 1	gTSS, 53 bp upstream of gene M744_RS05110
iTSS+981233	CP006471	iTSS	+	981233	0.9	0.82	1	A	1044	M744_RS05110	prfA	312.193	1129.01	4.06493	5.94888e-46	-0.900497	0.0121489	0.0270866	0.962062	115	124	377	621	28	34	93	70	peptide chain release factor 1	iTSS, 1044 bp inside of gene M744_RS05110
aTSS-980527	CP006471	aTSS	-	980527	0.99	0.95	0.99	A	338	M744_RS05110	prfA	383.623	938.741	1.99422	1.54201e-13	-0.460845	0.125952	-0.28693	0.463335	477	393	342	515	132	175	417	126	peptide chain release factor 1	aTSS, 338 bp downstream of forward gene M744_RS05110
gTSS+169601	CP006471	gTSS	+	169601	1	1	1	C	87	M744_RS00920	prfB	795.9	1717.96	1.30183	3.89065e-05	1.49214	3.46321e-06	-0.811561	0.036889	661	1056	435	605	708	1721	457	232	peptide chain release factor 2	gTSS, 87 bp upstream of gene M744_RS00920
gTSS-833631	CP006471	gTSS	-	833631	1	0.98	0.99	T	34	M744_RS04290	prfC, tos	3566	6583.15	1.82031	4.93378e-20	1.23448	1.35092e-09	-0.157104	0.594337	3156	3619	2320	3621	3184	4606	3078	1323	peptide chain release factor 3	gTSS, 34 bp upstream of gene M744_RS04290
gTSS-833796	CP006471	gTSS	-	833796	0.75	0.7	0.73	A	199	M744_RS04290	prfC, tos	1764.37	3318.53	1.19532	6.95683e-07	0.00462608	0.9874	-0.369064	0.247142	2849	2302	1209	1685	1229	1243	2253	756	peptide chain release factor 3	gTSS, 199 bp upstream of gene M744_RS04290
aTSS+833187	CP006471	aTSS	+	833187	0.96	0.99	1	G	410	M744_RS04290	prfC, tos	223.765	403.607	0.815687	0.0036801	-1.20238	5.53041e-05	-0.150529	0.726003	367	441	133	222	82	87	361	162	peptide chain release factor 3	aTSS, 410 bp downstream of reverse gene M744_RS04290
aTSS+2613537	CP006471	aTSS	+	2613537	1	0.99	1	G	478	M744_RS12930	priA	5670.52	17485.3	-2.37518	1.96182e-12	2.36075	2.8747e-12	-0.5125	0.246313	6153	5779	265	286	13829	15686	5877	1051	primosomal protein N'	aTSS, 478 bp downstream of reverse gene M744_RS12930
gTSS-2614076	CP006471	gTSS	-	2614076	0.93	0.68	0.4	A	61	M744_RS12930	priA	808.631	3199.76	5.89362	1.89098e-82	-1.24531	0.00221261	1.2939	0.000483602	108	81	1048	1760	23	15	289	72	primosomal protein N'	gTSS, 61 bp upstream of gene M744_RS12930
gTSS-2614087	CP006471	gTSS	-	2614087	1	0.99	0.3	A	72	M744_RS12930	priA	518.224	787.37	-1.22541	1.31033e-06	-0.208608	0.435566	0.365828	0.240393	1023	1119	78	153	375	529	1416	592	primosomal protein N'	gTSS, 72 bp upstream of gene M744_RS12930
iTSS-2613432	CP006471	iTSS	-	2613432	1	0.99	0.99	A	583	M744_RS12930	priA	343.531	727.219	1.03303	0.005019	-0.0621364	0.889382	-0.0340553	0.95997	618	403	145	400	228	241	335	299	primosomal protein N'	iTSS, 583 bp inside of gene M744_RS12930
aTSS+2611797	CP006471	aTSS	+	2611797	1	0.99	1	A	2218	M744_RS12930	priA	313.241	476.329	0.145424	0.626435	-1.75888	2.08555e-09	-0.331827	0.383096	597	853	142	262	91	117	585	250	primosomal protein N'	aTSS, 2218 bp downstream of reverse gene M744_RS12930
iTSS-2612838	CP006471	iTSS	-	2612838	0.89	0.9	0.87	A	1177	M744_RS12930	priA	120.38	271.354	-0.753603	0.0623269	-3.55547	1.19204e-13	0.606007	0.202696	345	213	32	50	10	13	488	156	primosomal protein N'	iTSS, 1177 bp inside of gene M744_RS12930
gTSS+2278275	CP006471	gTSS	+	2278275	1	0.98	1	A	179	M744_RS11275	prk	4124.49	6847.87	-0.918274	9.84095e-06	0.65341	0.00219048	-0.256954	0.362249	8440	7052	750	1305	5003	6860	5936	3118	phosphoribulokinase	gTSS, 179 bp upstream of gene M744_RS11275
aTSS-2278765	CP006471	aTSS	-	2278765	0.86	0.88	0.68	A	311	M744_RS11275	prk	218.766	298.16	0.764612	0.00612822	0.777848	0.00542224	-0.321635	0.395519	295	326	99	164	229	287	251	108	phosphoribulokinase	aTSS, 311 bp downstream of forward gene M744_RS11275
gTSS-1488296	CP006471	gTSS	-	1488296	1	0.98	0.87	G	29	M744_RS07610	prlC, opdA	919.403	2538.91	-3.36726	1.02581e-27	1.82836	2.9941e-13	-0.514391	0.104529	1523	1021	24	37	2008	2348	809	432	peptidase M3	gTSS, 29 bp upstream of gene M744_RS07610
iTSS-1486250	CP006471	iTSS	-	1486250	1	0.99	0.98	A	2017	M744_RS07610	prlC, opdA	380.128	614.5	0.28349	0.285047	-1.04181	7.93201e-05	-1.04781	0.000340289	775	989	199	338	195	218	425	189	peptidase M3	iTSS, 2017 bp inside of gene M744_RS07610
iTSS-1486367	CP006471	iTSS	-	1486367	0.8	0.91	0.68	G	1900	M744_RS07610	prlC, opdA	259.73	376.333	0.0202194	0.949448	0.642074	0.0283759	0.0988137	0.827471	466	360	91	113	253	377	396	218	peptidase M3	iTSS, 1900 bp inside of gene M744_RS07610
iTSS-1487475	CP006471	iTSS	-	1487475	1	0.99	0.99	A	792	M744_RS07610	prlC, opdA	132.302	199.373	-1.78201	5.06337e-06	-0.272268	0.481338	-0.718803	0.0952479	353	367	12	42	119	172	200	106	peptidase M3	iTSS, 792 bp inside of gene M744_RS07610
gTSS-1595557	CP006471	gTSS	-	1595557	0.98	0.94	0.94	G	839	M744_RS08135	prmA	194.725	312.024	-1.9634	5.86682e-09	-0.266418	0.397943	0.400294	0.274538	410	434	24	29	142	200	524	262	50S ribosomal protein L11 methyltransferase	gTSS, 839 bp upstream of gene M744_RS08135
gTSS-931225	CP006471	gTSS	-	931225	0.97	0.97	0.97	A	76	M744_RS04795	proA	1457.07	4426.95	3.52754	5.5359e-53	0.813145	0.00090524	-0.00109444	0.998254	613	795	1590	2435	501	706	594	365	gamma-glutamyl-phosphate reductase	gTSS, 76 bp upstream of gene M744_RS04795
gTSS+954929	CP006471	gTSS	+	954929	1	1	1	A	52	M744_RS04920	proA	1739.69	2407.24	0.827116	5.77107e-05	-0.0985792	0.682815	0.532507	0.0321663	2449	2542	877	1312	914	1367	3696	1553	gamma-glutamyl-phosphate reductase	gTSS, 52 bp upstream of gene M744_RS04920
iTSS+955288	CP006471	iTSS	+	955288	1	1	1	A	307	M744_RS04920	proA	199.029	598.379	3.17572	4.2997e-22	-2.38135	2.5123e-07	0.996474	0.0135455	134	107	218	319	15	7	277	87	gamma-glutamyl-phosphate reductase	iTSS, 307 bp inside of gene M744_RS04920
gTSS+1127890	CP006471	gTSS	+	1127890	1	0.98	1	G	22	M744_RS05855	proC	2832.83	7333.01	-0.54949	0.00694467	1.89785	8.28235e-22	-0.58394	0.0140774	3569	3327	437	741	5191	7346	2190	1068	pyrroline-5-carboxylate reductase	gTSS, 22 bp upstream of gene M744_RS05855
gTSS+1127775	CP006471	gTSS	+	1127775	0.95	0.93	1	A	137	M744_RS05855	proC	2416.58	3878.13	0.0490593	0.836037	0.823963	0.000224942	-0.2076	0.506487	3830	3821	852	1072	2726	3885	3603	1325	pyrroline-5-carboxylate reductase	gTSS, 137 bp upstream of gene M744_RS05855
gTSS-1234158	CP006471	gTSS	-	1234158	1	0.96	0.98	G	24	M744_RS06350	proS	992.58	2735.15	-3.15856	2.92279e-31	1.86827	7.97299e-18	-0.664523	0.0113353	1413	1309	27	49	2087	2740	771	422	proline--tRNA ligase	gTSS, 24 bp upstream of gene M744_RS06350
aTSS+1233043	CP006471	aTSS	+	1233043	0.98	0.98	1	G	1091	M744_RS06350	proS	622.3	1714.42	3.03117	1.1295e-24	-1.71196	3.16373e-07	1.3375	9.05303e-05	421	346	611	943	64	47	1182	325	proline--tRNA ligase	aTSS, 1091 bp downstream of reverse gene M744_RS06350
iTSS-1232347	CP006471	iTSS	-	1232347	1	0.98	1	A	1787	M744_RS06350	proS	1000.8	1320.07	-0.150268	0.526149	-0.428115	0.0700109	0.142007	0.671096	2071	1880	359	518	601	829	2374	869	proline--tRNA ligase	iTSS, 1787 bp inside of gene M744_RS06350
iTSS-1232748	CP006471	iTSS	-	1232748	1	0.98	0.93	G	1386	M744_RS06350	proS	306.369	1127.19	3.55116	9.57212e-28	-0.671742	0.0787143	-0.560698	0.221578	167	156	335	620	28	73	81	64	proline--tRNA ligase	iTSS, 1386 bp inside of gene M744_RS06350
gTSS+1138200	CP006471	gTSS	+	1138200	1	1	0.99	A	237	M744_RS05900	psaA	201948	315569	-0.619177	0.00379751	-2.23165	8.4808e-26	0.0929503	0.78356	546683	472595	70159	91546	51570	52228	489989	264977	photosystem I P700 chlorophyll a apoprotein A1	gTSS, 237 bp upstream of gene M744_RS05900
gTSS+1138406	CP006471	gTSS	+	1138406	1	0.73	1	C	31	M744_RS05900	psaA	198.87	1162.35	-0.63589	0.671009	-0.818505	0.61356	2.84167	0.10497	127	186	30	15	50	33	96	976	photosystem I P700 chlorophyll a apoprotein A1	gTSS, 31 bp upstream of gene M744_RS05900
aTSS-1139378	CP006471	aTSS	-	1139378	0.99	0.99	0.98	G	941	M744_RS05900	psaA	297.319	932.659	3.3957	1.20503e-38	1.17716	2.50268e-05	-0.35015	0.373618	144	158	286	513	142	190	115	54	photosystem I P700 chlorophyll a apoprotein A1	aTSS, 941 bp downstream of forward gene M744_RS05900
aTSS-1139806	CP006471	aTSS	-	1139806	1	0.97	0.6	A	1369	M744_RS05900	psaA	288.398	881.753	2.73552	8.68899e-26	-1.58597	5.21909e-07	0.139306	0.742984	245	224	294	485	39	36	250	118	photosystem I P700 chlorophyll a apoprotein A1	aTSS, 1369 bp downstream of forward gene M744_RS05900
aTSS-1138584	CP006471	aTSS	-	1138584	0.9	0.72	0.53	T	147	M744_RS05900	psaA	282.426	776.794	2.33905	6.6935e-16	-0.802293	0.0136751	-0.305572	0.473768	222	338	283	417	73	82	196	116	photosystem I P700 chlorophyll a apoprotein A1	aTSS, 147 bp downstream of forward gene M744_RS05900
iTSS+1138799	CP006471	iTSS	+	1138799	1	0.57	1	C	362	M744_RS05900	psaA	118.165	431.117	-4.10455	9.30014e-09	-1.97527	0.000215578	0.868389	0.169497	317	238	3	5	37	30	216	362	photosystem I P700 chlorophyll a apoprotein A1	iTSS, 362 bp inside of gene M744_RS05900
aTSS-1138607	CP006471	aTSS	-	1138607	0.82	0.76	0.35	A	170	M744_RS05900	psaA	107.089	188.395	-2.94697	2.64563e-08	0.411314	0.341799	-0.534043	0.314286	303	202	1	16	149	175	164	82	photosystem I P700 chlorophyll a apoprotein A1	aTSS, 170 bp downstream of forward gene M744_RS05900
gTSS+1140689	CP006471	gTSS	+	1140689	1	0.88	1	A	59	M744_RS05905	psaB	301.709	1007.36	3.17208	3.43684e-27	-2.07016	5.80307e-08	1.30965	0.000128066	191	159	367	387	12	29	420	198	photosystem I P700 chlorophyll a apoprotein A2	gTSS, 59 bp upstream of gene M744_RS05905
iTSS+1141132	CP006471	iTSS	+	1141132	1	0.71	1	A	384	M744_RS05905	psaB	291.227	471.608	-1.15757	3.42168e-05	-0.781613	0.00402374	0.39645	0.23527	705	583	53	91	156	208	802	396	photosystem I P700 chlorophyll a apoprotein A2	iTSS, 384 bp inside of gene M744_RS05905
iTSS+1142479	CP006471	iTSS	+	1142479	0.84	0.62	1	C	1731	M744_RS05905	psaB	153.471	311.448	-2.56272	1.81967e-06	1.11251	0.0136714	0.294948	0.64797	281	215	12	8	212	312	157	206	photosystem I P700 chlorophyll a apoprotein A2	iTSS, 1731 bp inside of gene M744_RS05905
gTSS+48895	CP006471	gTSS	+	48895	1	0.99	1	G	110	M744_RS00265	psaC	519.755	1436.26	-4.83207	1.0927e-25	-2.12246	2.40052e-08	0.345612	0.512512	1996	1036	12	14	145	193	1168	1206	photosystem I iron-sulfur center protein PsaC	gTSS, 110 bp upstream of gene M744_RS00265
gTSS-2250597	CP006471	gTSS	-	2250597	1	0.99	0.99	G	21	M744_RS11145	psaD	1432.91	3278.63	-4.69333	2.96083e-54	-3.08521	2.05034e-30	0.293712	0.422031	5494	3407	34	51	241	263	4714	2753	photosystem I reaction center subunit II	gTSS, 21 bp upstream of gene M744_RS11145
gTSS-1912917	CP006471	gTSS	-	1912917	1	0.99	0.95	G	64	M744_RS09530	psaE	1757.49	4754.19	-3.72725	2.14795e-36	-2.3779	5.34882e-17	0.658018	0.0547311	5580	3557	75	93	361	494	5473	3992	photosystem I reaction center subunit IV	gTSS, 64 bp upstream of gene M744_RS09530
gTSS+1990027	CP006471	gTSS	+	1990027	1	0.99	1	A	179	M744_RS09885	psaF	23159.5	58162.6	-2.86262	5.11369e-30	-4.77116	2.71127e-79	0.534286	0.0941752	79296	51411	1832	2579	1156	1128	79431	48838	photosystem I reaction center subunit III	gTSS, 179 bp upstream of gene M744_RS09885
gTSS+1990049	CP006471	gTSS	+	1990049	1	0.65	0.93	A	157	M744_RS09885	psaF	536.978	1730.42	-2.2034	1.4763e-08	-3.29818	6.64769e-17	1.17544	0.00671843	1519	703	40	82	60	47	1769	1453	photosystem I reaction center subunit III	gTSS, 157 bp upstream of gene M744_RS09885
gTSS+1990175	CP006471	gTSS	+	1990175	1	0.5	1	T	31	M744_RS09885	psaF	70.8852	385.861	-2.78488	0.0259968	-2.25157	0.06163	2.16633	0.114626	106	73	4	2	9	9	89	324	photosystem I reaction center subunit III	gTSS, 31 bp upstream of gene M744_RS09885
gTSS+1990202	CP006471	gTSS	+	1990202	1	0.62	1	G	4	M744_RS09885	psaF	72.5376	384.67	-3.98827	0.00313301	-3.05426	0.00962193	2.04354	0.123086	136	66	2	1	4	8	119	323	photosystem I reaction center subunit III	gTSS, 4 bp upstream of gene M744_RS09885
gTSS+853300	CP006471	gTSS	+	853300	1	1	1	G	39	M744_RS04400	psaI	4557.78	12480.9	-3.72008	1.59668e-32	-3.79652	1.11941e-33	0.303262	0.49635	17588	10732	238	281	471	507	11531	10480	photosystem I reaction center subunit VIII	gTSS, 39 bp upstream of gene M744_RS04400
gTSS+2337426	CP006471	gTSS	+	2337426	0.99	0.95	1	G	64	M744_RS11550	psaK, psaK1	1645.02	4229.36	-5.5202	3.07696e-42	-1.71414	4.20925e-06	-0.161519	0.780296	7852	3119	27	31	733	880	3343	2890	photosystem I reaction center subunit X	gTSS, 64 bp upstream of gene M744_RS11550
gTSS+2337269	CP006471	gTSS	+	2337269	0.99	0.97	1	A	221	M744_RS11550	psaK, psaK1	1111.17	2378.01	1.76388	5.93273e-10	-0.460731	0.137974	0.319969	0.425088	957	1620	861	1308	376	539	1881	582	photosystem I reaction center subunit X	gTSS, 221 bp upstream of gene M744_RS11550
gTSS+167644	CP006471	gTSS	+	167644	0.95	0.87	0.99	A	23	M744_RS00905	psaK, psaK2	1521.35	3298.88	-1.43225	3.41088e-07	-3.31493	4.43299e-31	0.494311	0.165439	5026	2795	264	462	179	199	4778	2770	photosystem I reaction center subunit PsaK	gTSS, 23 bp upstream of gene M744_RS00905
gTSS+853447	CP006471	gTSS	+	853447	0.7	0.55	1	G	54	M744_RS04405	psaL	570.333	1499.38	-4.15588	8.37862e-31	-3.48721	1.79249e-28	0.545193	0.142309	1760	1474	27	16	55	86	1899	1259	photosystem I reaction center subunit XI	gTSS, 54 bp upstream of gene M744_RS04405
iTSS-231447	CP006471	iTSS	-	231447	1	0.99	0.96	A	237	M744_RS01230	psb27	394.95	1025.38	1.92801	1.26707e-11	-0.946142	0.00225137	-0.129579	0.77931	358	577	328	564	111	123	377	214	photosystem II protein Psb27	iTSS, 237 bp inside of gene M744_RS01230
gTSS-231713	CP006471	gTSS	-	231713	1	0.87	0.78	A	29	M744_RS01230	psb27	621.59	805.068	-0.571343	0.0296535	-0.156488	0.59061	0.0212949	0.962807	1271	1290	190	228	435	693	1087	676	photosystem II protein Psb27	gTSS, 29 bp upstream of gene M744_RS01230
aTSS+231544	CP006471	aTSS	+	231544	0.97	0.97	1	A	140	M744_RS01230	psb27	145.844	293.04	-0.400614	0.258207	-1.30579	0.000188682	0.804419	0.0358585	312	241	40	64	50	58	527	191	photosystem II protein Psb27	aTSS, 140 bp downstream of reverse gene M744_RS01230
gTSS-1517239	CP006471	gTSS	-	1517239	1	1	0.99	A	25	M744_RS07740	psb28, psb13	4357.53	9866.08	-1.24062	3.42642e-10	1.48239	4.81051e-14	-0.403761	0.101235	6853	6107	581	757	7803	9732	4733	2240	photosystem II reaction center protein Psb28	gTSS, 25 bp upstream of gene M744_RS07740
gTSS+704335	CP006471	gTSS	+	704335	1	0.85	1	A	25	M744_RS03700	psb28-2	1280.39	4925.09	5.46748	2.38635e-69	-1.13459	0.00189429	-0.684072	0.107177	143	265	1769	2709	35	56	87	78	photosystem II reaction center protein Psb28	gTSS, 25 bp upstream of gene M744_RS03700
gTSS-2361371	CP006471	gTSS	-	2361371	1	1	0.97	A	52	M744_RS11690	psbA2	9413.33	30434.1	-2.18196	1.44902e-13	2.13007	8.70963e-13	-2.90086	4.20417e-21	9022	15240	551	762	21411	30488	1140	949	photosystem I reaction center subunit IX	gTSS, 52 bp upstream of gene M744_RS11690
aTSS+2360983	CP006471	aTSS	+	2360983	1	0.96	1	G	336	M744_RS11690	psbA2	419.851	1858.05	6.85605	2.37719e-95	-0.56596	0.295403	0.884395	0.0624335	29	23.5	509.83	1022	8	9	42	25	photosystem I reaction center subunit IX	aTSS, 336 bp downstream of reverse gene M744_RS11690
gTSS+1828797	CP006471	gTSS	+	1828797	1	1	1	A	49	M744_RS09190	psbA3	1987.17	7733.3	-4.40585	2.53546e-07	3.86679	1.89603e-06	-3.77658	3.90668e-05	490	1377	11	10	5559	7747	32	48	photosystem I reaction center subunit IX	gTSS, 49 bp upstream of gene M744_RS09190
gTSS+2567852	CP006471	gTSS	+	2567852	1	0.94	0.99	A	156	M744_RS12685	psbB	39018.2	77600.1	-2.27087	6.02437e-20	-0.506494	0.0570297	-1.21964	1.66708e-05	144068	102640	5135	7453	41321	41688	41755	28602	photosystem II CP47 reaction center protein	gTSS, 156 bp upstream of gene M744_RS12685
gTSS+2567945	CP006471	gTSS	+	2567945	1	0.91	0.91	T	63	M744_RS12685	psbB	1726.98	2740.15	-2.17754	1.67325e-15	-0.266317	0.374198	-0.879058	0.00572198	4785	5044	256	263	1814	2131	1971	1512	photosystem II CP47 reaction center protein	gTSS, 63 bp upstream of gene M744_RS12685
gTSS+2567843	CP006471	gTSS	+	2567843	0.97	1	0.91	A	165	M744_RS12685	psbB	335.451	754.575	-1.74951	1.61441e-09	-2.42094	6.01346e-17	-1.42037	5.53338e-06	1277	1389	76	121	118	121	389	274	photosystem II CP47 reaction center protein	gTSS, 165 bp upstream of gene M744_RS12685
iTSS-2606633	CP006471	iTSS	-	2606633	1	0.6	0.78	G	849	M744_RS12905	psbC	205.909	390.625	-1.7603	1.35816e-06	-0.637357	0.0657184	0.589007	0.148658	532	351	31	32	139	132	591	328	photosystem II CP43 reaction center protein	iTSS, 849 bp inside of gene M744_RS12905
gTSS-2607864	CP006471	gTSS	-	2607864	0.55	0.68	0.93	A	382	M744_RS12905	psbC	175.928	243.463	-0.915284	0.00467609	-0.191199	0.576382	-0.441331	0.260823	451.5	376	35.5	76.5	155.5	196.5	289	142.5	photosystem II CP43 reaction center protein	gTSS, 382 bp upstream of gene M744_RS12905
gTSS-2608128	CP006471	gTSS	-	2608128	1	0.99	0.92	G	646	M744_RS12905	psbC	144.196	200.076	-0.53377	0.14073	-0.128422	0.744665	0.0736565	0.893705	262.5	318	40	59	124	131.5	241	167.5	photosystem II CP43 reaction center protein	gTSS, 646 bp upstream of gene M744_RS12905
gTSS-2608576	CP006471	gTSS	-	2608576	1	0.98	0.99	G	52	M744_RS12910	psbD	14994	28032.2	-1.21979	0.000122318	-1.30607	5.96368e-05	-1.54137	1.61755e-05	52043	49798	3726	7387	9184	10681	10008	11227	photosystem II reaction center D2 protein	gTSS, 52 bp upstream of gene M744_RS12910
gTSS+1557874	CP006471	gTSS	+	1557874	1	0.99	1	A	108	M744_RS07945	psbD	1505.97	3406.18	-5.7851	1.81065e-48	0.323345	0.376987	-3.03188	3.06291e-18	3025	6270	20	21	2600	3018	415	326	photosystem II reaction center D2 protein	gTSS, 108 bp upstream of gene M744_RS07945
gTSS+2054473	CP006471	gTSS	+	2054473	1	0.92	1	G	27	M744_RS10260	psbE	83013.6	94974.3	-0.208784	0.377325	-0.0270975	0.921643	-0.0863624	0.814474	174206	149906	30912	36785	70218	83346	126169	79748	cytochrome b559 subunit alpha	gTSS, 27 bp upstream of gene M744_RS10260
gTSS+2054311	CP006471	gTSS	+	2054311	1	0.98	1	G	189	M744_RS10260	psbE	5971.24	15618.2	2.74622	3.11019e-32	-2.5246	1.92625e-25	1.33063	3.79415e-07	4537	3956	5690	8367	317	398	12599	3815	cytochrome b559 subunit alpha	gTSS, 189 bp upstream of gene M744_RS10260
gTSS+2054143	CP006471	gTSS	+	2054143	1	0.99	1	G	357	M744_RS10260	psbE	265.304	359.576	0.270807	0.320014	-0.56604	0.0390792	-0.522365	0.107151	511	585	131	196	163	195	376	171	cytochrome b559 subunit alpha	gTSS, 357 bp upstream of gene M744_RS10260
gTSS-344322	CP006471	gTSS	-	344322	1	1	0.99	A	44	M744_RS01835	psbH	22029.8	36504.3	0.300849	0.107627	1.03123	2.7884e-08	-0.265467	0.273383	31672	32108	7782	11639	26890	36569	25479	12212	photosystem II reaction center protein H	gTSS, 44 bp upstream of gene M744_RS01835
gTSS-1491583	CP006471	gTSS	-	1491583	1	1	1	G	63	M744_RS13725	psbI	95591.5	145065	-1.55546	8.78185e-12	0.576037	0.0166135	0.684595	0.0126664	190280	128496	10245	16787	109905	118053	260884	110772	photosystem II reaction center protein I	gTSS, 63 bp upstream of gene M744_RS13725
aTSS+1491530	CP006471	aTSS	+	1491530	1	0.99	1	T	10	M744_RS13725	psbI	249.191	362.358	-1.87952	1.23278e-09	0.12439	0.691299	-0.162668	0.68827	610	523	31	45	241	363	508	222	photosystem II reaction center protein I	aTSS, 10 bp upstream of reverse gene M744_RS13725
gTSS-123169	CP006471	gTSS	-	123169	1	0.96	1	A	40	M744_RS13625	psbK	9070.12	14760.2	-2.41129	9.29987e-29	-0.473322	0.0395971	-0.461438	0.0910471	27403	23524	904	1483	7518	10346	15280	9668	photosystem II reaction center protein K	gTSS, 40 bp upstream of gene M744_RS13625
gTSS+344332	CP006471	gTSS	+	344332	1	0.99	0.97	A	45	M744_RS01840	psbN	7153.41	12200.9	1.13193	1.66335e-08	0.470363	0.0263752	-0.324435	0.219701	10328	9351	4445	6125	5659	7601	6887	3926	photosystem II reaction center protein PsbN	gTSS, 45 bp upstream of gene M744_RS01840
gTSS-278146	CP006471	gTSS	-	278146	1	0.99	0.97	A	202	M744_RS01480	psbO	5569.87	9485.9	-3.71959	2.06574e-56	-0.345361	0.164718	-0.179329	0.595978	17611	12403	232	328	5118	6308	11362	6731	photosystem II manganese-stabilizing polypeptide	gTSS, 202 bp upstream of gene M744_RS01480
gTSS+2569545	CP006471	gTSS	+	2569545	0.85	0.84	1	G	66	M744_RS12690	psbTc	546.139	841.495	-1.99743	8.19624e-10	-0.0489528	0.897471	-0.801978	0.0342605	1339	1549	87	86	577	782	556	497	photosystem II reaction center protein T	gTSS, 66 bp upstream of gene M744_RS12690
gTSS+1309146	CP006471	gTSS	+	1309146	1	1	1	A	96	M744_RS06740	psbU	17185.9	25877.6	-1.99679	4.42361e-16	-0.0628484	0.832391	-0.326524	0.32993	48043	36566	2318	2809	17116	22183	26195	18410	photosystem II extrinsic protein	gTSS, 96 bp upstream of gene M744_RS06740
iTSS+1184349	CP006471	iTSS	+	1184349	1	1	1	A	16	M744_RS06100	psbV	14755.3	27217.8	-2.31691	2.84835e-19	-0.80711	0.00281678	0.00918878	0.982561	50531	28091	1666	2177	9846	11845	36673	18782	cytochrome c-550	iTSS, 16 bp inside of gene M744_RS06100
iTSS+1184893	CP006471	iTSS	+	1184893	0.91	0.89	1	A	560	M744_RS06100	psbV	1388.2	2099.66	-1.97945	5.30407e-17	-0.388454	0.1135	-0.0728228	0.847577	3044	3865	199	224	1161	1391	3166	1508	cytochrome c-550	iTSS, 560 bp inside of gene M744_RS06100
aTSS-1184994	CP006471	aTSS	-	1184994	0.99	0.98	0.87	G	14	M744_RS06100	psbV	341.865	743.856	1.67767	1.11072e-09	0.112699	0.734257	-0.39703	0.288832	331	505	271	388	183	258	304	147	cytochrome c-550	aTSS, 14 bp downstream of forward gene M744_RS06100
aTSS-1184857	CP006471	aTSS	-	1184857	0.79	0.79	0.69	G	524	M744_RS06100	psbV	130.329	385.641	-1.47264	0.00266969	2.39953	1.79447e-10	0.318545	0.568164	154	90	13	8	305	311	148	69	cytochrome c-550	aTSS, 524 bp downstream of forward gene M744_RS06100
gTSS+1183704	CP006471	gTSS	+	1183704	1	0.96	1	G	629	M744_RS06100	psbV	203.476	241.759	-0.26478	0.390435	0.183726	0.566191	0.175034	0.676831	364	369	66	83	172	233	373	203	cytochrome c-550	gTSS, 629 bp upstream of gene M744_RS06100
iTSS+1184823	CP006471	iTSS	+	1184823	0.77	0.75	0.99	G	490	M744_RS06100	psbV	166.817	216.212	-1.02187	0.0020385	0.0570865	0.875257	0.135916	0.770223	336	343	32	51	171	167	362	170	cytochrome c-550	iTSS, 490 bp inside of gene M744_RS06100
gTSS+1179519	CP006471	gTSS	+	1179519	1	0.99	1	A	32	M744_RS06070	psbX	27869.7	43313.8	-1.4004	8.45177e-12	-0.537177	0.0128647	-0.347378	0.19519	80414	64061	5318	8254	21390	26824	49969	28240	photosystem II reaction center X protein	gTSS, 32 bp upstream of gene M744_RS06070
gTSS+1179436	CP006471	gTSS	+	1179436	0.94	0.92	0.89	G	115	M744_RS06070	psbX	653.897	1168.3	-2.52387	1.15461e-23	-1.20262	3.16373e-07	0.151062	0.655861	1844	1711	64	88	312	441	1744	981	photosystem II reaction center X protein	gTSS, 115 bp upstream of gene M744_RS06070
gTSS-1231065	CP006471	gTSS	-	1231065	1	0.93	0.82	A	40	M744_RS06335	psbY	987.389	1555.87	-1.41907	4.62097e-08	-0.600561	0.0248347	-0.755657	0.0129783	2694	2864	201	315	695	1105	1265	909	photosystem II protein Y	gTSS, 40 bp upstream of gene M744_RS06335
gTSS-1231446	CP006471	gTSS	-	1231446	0.99	1	0.87	G	421	M744_RS06335	psbY	132.191	197.955	0.446561	0.202623	-0.68798	0.0575172	0.576532	0.168246	246	192	55	94	62	69	356	129	photosystem II protein Y	gTSS, 421 bp upstream of gene M744_RS06335
gTSS-1761009	CP006471	gTSS	-	1761009	1	1	0.99	A	0	M744_RS08875	pstB	710.758	1259.77	-0.50451	0.0343311	1.16077	3.05584e-07	0.439549	0.120536	1065	921	136	211	902	1262	1400	568	phosphate ABC transporter ATP-binding protein	gTSS, 0 bp upstream of gene M744_RS08875
aTSS-746157	CP006471	aTSS	-	746157	1	0.97	0.47	G	329	M744_RS03900	pstB, phoT	1634.39	4612.39	3.05578	7.59006e-36	-2.26224	5.31149e-17	1.29269	3.65955e-06	1162	858	1629	2537	90	114	2843	916	phosphate ABC transporter ATP-binding protein	aTSS, 329 bp downstream of forward gene M744_RS03900
aTSS-746244	CP006471	aTSS	-	746244	0.99	0.98	0.52	A	416	M744_RS03900	pstB, phoT	1256.21	1553.59	0.0848193	0.695978	-0.801646	0.00012162	-0.00589779	0.9856	2581	2535	566	762	627	796	2534	1131	phosphate ABC transporter ATP-binding protein	aTSS, 416 bp downstream of forward gene M744_RS03900
gTSS+745579	CP006471	gTSS	+	745579	0.89	0.8	1	G	249	M744_RS03900	pstB, phoT	317.611	641.771	1.55067	9.64067e-09	-0.453958	0.129092	0.195086	0.626961	374	434	233	353	117	171	379	246	phosphate ABC transporter ATP-binding protein	gTSS, 249 bp upstream of gene M744_RS03900
aTSS-744664	CP006471	aTSS	-	744664	0.75	0.67	0.51	A	727	M744_RS03890	pstC, phoW	685.422	2212.35	3.18268	2.952e-35	-0.4939	0.0891742	-0.0456874	0.924203	338	523	806	1113	134	162	437	174	phosphate ABC transporter permease subunit PstC	aTSS, 727 bp downstream of forward gene M744_RS03890
aTSS-744713	CP006471	aTSS	-	744713	0.9	0.88	0.44	G	776	M744_RS03890	pstC, phoW	640.848	768.752	0.474728	0.0428453	0.42299	0.0791837	0.291772	0.342586	958	954	272	381	608	620	1173	515	phosphate ABC transporter permease subunit PstC	aTSS, 776 bp downstream of forward gene M744_RS03890
gTSS+742806	CP006471	gTSS	+	742806	1	0.99	1	G	32	M744_RS03885	pstS	21431.1	73032.7	-3.87911	4.56633e-10	2.86566	7.0118e-06	-1.21772	0.124369	20042	16051	263	333	57761	69306	11911	1484	phosphate-binding protein	gTSS, 32 bp upstream of gene M744_RS03885
gTSS+742700	CP006471	gTSS	+	742700	1	0.87	1	G	138	M744_RS03885	pstS	693.812	2336.86	-0.454935	0.690443	3.60465	0.00103588	-0.478585	0.778414	418	285	46	83	1807	2341	448	19	phosphate-binding protein	gTSS, 138 bp upstream of gene M744_RS03885
aTSS+343348	CP006471	aTSS	+	343348	1	0.98	1	A	361	M744_RS01825	pth	245.211	298.044	-0.194408	0.493083	-0.530825	0.055876	0.162436	0.675273	509	475	84	129	151	178	536	250	peptidyl-tRNA hydrolase	aTSS, 361 bp downstream of reverse gene M744_RS01825
gTSS+781640	CP006471	gTSS	+	781640	1	1	0.99	T	33	M744_RS04060	purA	9355	34758.4	-3.82253	1.02178e-31	4.5802	3.7601e-56	-0.354507	0.382186	3568	1808	37	57	27442	34820	1673	1129	adenylosuccinate synthetase	gTSS, 33 bp upstream of gene M744_RS04060
gTSS+781647	CP006471	gTSS	+	781647	1	0.77	0.92	C	26	M744_RS04060	purA	1185.1	4665.62	-3.69576	3.27334e-13	4.19017	1.64907e-31	-0.675764	0.152699	563	316	5	12	3690	4010	153	182	adenylosuccinate synthetase	gTSS, 26 bp upstream of gene M744_RS04060
gTSS+781540	CP006471	gTSS	+	781540	1	0.98	0.92	G	133	M744_RS04060	purA	174.552	527.066	-1.33951	0.00162876	2.21054	4.51751e-10	-0.763868	0.0983449	132	258	16	22	356	528	116	50	adenylosuccinate synthetase	gTSS, 133 bp upstream of gene M744_RS04060
aTSS-782926	CP006471	aTSS	-	782926	1	1	0.97	G	1253	M744_RS04060	purA	158.68	203.568	-0.230036	0.481281	0.175844	0.60205	-0.378087	0.344406	320	305	52	80	161	179	223	115	adenylosuccinate synthetase	aTSS, 1253 bp downstream of forward gene M744_RS04060
gTSS+253942	CP006471	gTSS	+	253942	1	1	1	G	22	M744_RS01375	purB	7019.09	16305.1	-0.654023	0.00203325	1.82966	2.73746e-18	0.301459	0.277228	9157	7016	962	1604	11681	16334	9839	4456	adenylosuccinate lyase	gTSS, 22 bp upstream of gene M744_RS01375
gTSS-2330462	CP006471	gTSS	-	2330462	1	0.99	0.99	G	19	M744_RS11515	purC	4241.97	11359.9	-2.88859	1.64537e-39	1.93844	1.82538e-20	-0.00131543	0.997551	5940	4580	138	214	8254	11380	5050	2415	phosphoribosylaminoimidazolesuccinocarboxamide synthase	gTSS, 19 bp upstream of gene M744_RS11515
gTSS+2331833	CP006471	gTSS	+	2331833	1	1	1	T	52	M744_RS11525	purD	1121	3775.31	-2.27018	1.05101e-16	2.90039	1.88824e-37	-0.367583	0.228546	896	858	40	49	2615	3782	581	349	phosphoribosylamine--glycine ligase	gTSS, 52 bp upstream of gene M744_RS11525
iTSS+2331900	CP006471	iTSS	+	2331900	1	0.53	1	G	15	M744_RS11525	purD	388.604	749.346	1.32625	2.01463e-05	0.215891	0.545853	0.156259	0.747698	464	527	273	329	255	301	372	332	phosphoribosylamine--glycine ligase	iTSS, 15 bp inside of gene M744_RS11525
gTSS-137855	CP006471	gTSS	-	137855	1	1	0.8	A	40	M744_RS00725	purE	153.651	415.264	-1.8883	1.03709e-05	1.94761	3.9779e-10	0.240653	0.603284	184	176	10	14	265	416	191	105	5-(carboxyamino)imidazole ribonucleotide mutase	gTSS, 40 bp upstream of gene M744_RS00725
gTSS-563785	CP006471	gTSS	-	563785	0.91	0.96	0.71	A	51	M744_RS02960	purF	680.954	899.623	-0.465073	0.0817212	-0.0403535	0.897683	-0.655661	0.0365707	1363	1656	221	318	576	861	759	520	amidophosphoribosyltransferase	gTSS, 51 bp upstream of gene M744_RS02960
iTSS-563243	CP006471	iTSS	-	563243	0.96	0.94	0.91	A	491	M744_RS02960	purF	273.282	814.486	3.04527	6.545e-30	-0.430323	0.17975	0.463181	0.202653	157	198	281	448	61	66	233	114	amidophosphoribosyltransferase	iTSS, 491 bp inside of gene M744_RS02960
iTSS-563089	CP006471	iTSS	-	563089	1	0.91	0.93	A	645	M744_RS02960	purF	148.329	610.864	4.38008	2.00652e-32	-1.65126	0.00331716	0.981409	0.0418438	39	52	150	336	7	7	73	49	amidophosphoribosyltransferase	iTSS, 645 bp inside of gene M744_RS02960
gTSS-564469	CP006471	gTSS	-	564469	1	0.88	0.81	C	735	M744_RS02960	purF	177.978	381.847	0.176301	0.651702	1.54048	1.28362e-05	0.430428	0.367324	263	149	46	69	302	267	246	138	amidophosphoribosyltransferase	gTSS, 735 bp upstream of gene M744_RS02960
aTSS+177332	CP006471	aTSS	+	177332	1	1	1	C	1053	M744_RS00960	purH	326.302	521.78	0.71384	0.0215564	-0.354787	0.293073	-0.524361	0.185942	420	751	189	287	198	246	431	168	bifunctional phosphoribosylaminoimidazolecarboxamide formyltransferase/inosine monophosphate cyclohydrolase	aTSS, 1053 bp downstream of reverse gene M744_RS00960
aTSS+177616	CP006471	aTSS	+	177616	0.57	0.65	0.99	G	769	M744_RS00960	purH	125.835	246.522	-1.8833	3.85622e-06	-0.613109	0.0907995	0.745901	0.0645518	298	219	12	23	76	87	401	207	bifunctional phosphoribosylaminoimidazolecarboxamide formyltransferase/inosine monophosphate cyclohydrolase	aTSS, 769 bp downstream of reverse gene M744_RS00960
aTSS+177563	CP006471	aTSS	+	177563	1	0.95	1	G	822	M744_RS00960	purH	177.906	232.511	-1.4608	9.12377e-06	-0.0851625	0.80789	-0.39018	0.319991	429	428	27	51	180	210	284	166	bifunctional phosphoribosylaminoimidazolecarboxamide formyltransferase/inosine monophosphate cyclohydrolase	aTSS, 822 bp downstream of reverse gene M744_RS00960
gTSS-1783390	CP006471	gTSS	-	1783390	0.91	0.68	0.56	A	331	M744_RS08995	purK	377.898	778.867	-1.89464	6.15285e-11	1.10509	1.00412e-05	0.0841963	0.834729	593	653	37	45	616	673	639	302	5-(carboxyamino)imidazole ribonucleotide synthase	gTSS, 331 bp upstream of gene M744_RS08995
gTSS-566176	CP006471	gTSS	-	566176	1	0.96	0.97	G	24	M744_RS02965	purL	1133.09	2326.88	-0.155651	0.557111	1.4264	1.02801e-08	-0.201962	0.574627	1586	1487	226	477	1692	2331	1100	703	phosphoribosylformylglycinamidine synthase subunit PurL	gTSS, 24 bp upstream of gene M744_RS02965
aTSS+566002	CP006471	aTSS	+	566002	1	0.99	1	A	150	M744_RS02965	purL	136.834	213.683	-1.92458	5.72736e-06	0.531193	0.149994	0.446635	0.335357	304	194	10	23	169	176	330	154	phosphoribosylformylglycinamidine synthase subunit PurL	aTSS, 150 bp downstream of reverse gene M744_RS02965
aTSS+2450781	CP006471	aTSS	+	2450781	0.94	0.92	1	A	518	M744_RS12055	purL	104.047	178.186	-0.12474	0.764941	-2.61914	1.23834e-09	-0.812939	0.0852966	254	328	53	79	13	34	185	63	phosphoribosylformylglycinamidine synthase subunit PurQ	aTSS, 518 bp downstream of reverse gene M744_RS12055
gTSS-2417314	CP006471	gTSS	-	2417314	1	0.96	0.88	G	27	M744_RS11895	purM	1431.43	3052.59	0.998958	6.58836e-06	1.89531	7.97299e-18	-0.2687	0.379422	1412	1394	509	899	2050	3058	1244	475	phosphoribosylformylglycinamidine cyclo-ligase	gTSS, 27 bp upstream of gene M744_RS11895
aTSS+2416409	CP006471	aTSS	+	2416409	1	0.97	1	G	878	M744_RS11895	purM	212.015	705.403	3.87443	3.51681e-40	-0.821554	0.0306419	0.651463	0.0958123	79	97	252	388	24	24	136	62	phosphoribosylformylglycinamidine cyclo-ligase	aTSS, 878 bp downstream of reverse gene M744_RS11895
gTSS+2298109	CP006471	gTSS	+	2298109	1	0.97	1	A	0	M744_RS11360	purN	716.389	1169.31	0.956598	3.88696e-05	-0.305414	0.229605	0.615536	0.0270791	1070	935	426	517	361	422	1593	650	phosphoribosylglycinamide formyltransferase	gTSS, 0 bp upstream of gene M744_RS11360
iTSS+2681309	CP006471	iTSS	+	2681309	1	1	1	A	393	M744_RS13250	purT	142.286	185.248	-0.231589	0.501158	-1.69572	7.41868e-07	-0.0445487	0.936848	331	341	61	79	36	66	323	145	phosphoribosylglycinamide formyltransferase 2	iTSS, 393 bp inside of gene M744_RS13250
aTSS-2243346	CP006471	aTSS	-	2243346	0.94	0.94	0.88	G	68	M744_RS11110	purU	613.025	1536.25	1.79036	5.63262e-13	-0.848222	0.00150239	0.075998	0.855634	866	629	458	845	188	212	725	378	formyltetrahydrofolate deformylase	aTSS, 68 bp downstream of forward gene M744_RS11110
gTSS+2243152	CP006471	gTSS	+	2243152	1	0.99	1	C	126	M744_RS11110	purU	473.356	1437.45	-3.33921	1.72386e-16	2.50145	3.14483e-22	0.1539	0.703334	450	439	6	16	1016	1440	407	262	formyltetrahydrofolate deformylase	gTSS, 126 bp upstream of gene M744_RS11110
gTSS+2264694	CP006471	gTSS	+	2264694	1	0.97	1	A	41	M744_RS11200	pxcA	1535.56	2654.28	1.17495	7.18143e-09	0.0417141	0.867676	0.00959542	0.978079	2020	2268	967	1423	886	1269	2117	973	proton extrusion protein PcxA	gTSS, 41 bp upstream of gene M744_RS11200
gTSS+2264611	CP006471	gTSS	+	2264611	1	1	1	G	124	M744_RS11200	pxcA	218.383	839.926	4.68674	2.41765e-52	-0.92537	0.0355275	1.20087	0.00174229	56	53	306	375	10	18	120	58	proton extrusion protein PcxA	gTSS, 124 bp upstream of gene M744_RS11200
gTSS+468199	CP006471	gTSS	+	468199	0.99	0.99	1	G	53	M744_RS02480	pyk, pyk2, pykF	1735.25	3776.92	2.58631	1.62051e-34	1.56435	4.88532e-13	0.174327	0.580448	1245	1069	1376	2058	1303	2055	1231	612	pyruvate kinase	gTSS, 53 bp upstream of gene M744_RS02480
aTSS-469163	CP006471	aTSS	-	469163	1	0.99	0.9	A	911	M744_RS02480	pyk, pyk2, pykF	319.347	1036.29	2.75667	4.47552e-24	-1.73042	9.63167e-08	-0.788785	0.0248335	235	311	350	570	41	38	141	79	pyruvate kinase	aTSS, 911 bp downstream of forward gene M744_RS02480
gTSS-2593755	CP006471	gTSS	-	2593755	1	0.96	0.99	G	120	M744_RS12835	pyrB	306.566	1119.92	4.39956	6.93703e-59	-1.89276	5.6062e-06	1.18887	0.000311753	88	96	357	616	11	13	212	91	aspartate carbamoyltransferase	gTSS, 120 bp upstream of gene M744_RS12835
aTSS+2593602	CP006471	aTSS	+	2593602	1	0.99	1	A	33	M744_RS12835	pyrB	521.738	918.042	-2.15679	9.31331e-16	-1.66384	1.12775e-10	-0.0100124	0.98018	1393	1656	59	113	200	268	1651	603	aspartate carbamoyltransferase	aTSS, 33 bp downstream of reverse gene M744_RS12835
aTSS+2593111	CP006471	aTSS	+	2593111	0.99	0.99	1	G	524	M744_RS12835	pyrB	123.524	238.164	1.64931	1.53808e-06	-2.09333	1.74951e-06	1.52266	5.85024e-05	127	126	69	131	10	19	384	150	aspartate carbamoyltransferase	aTSS, 524 bp downstream of reverse gene M744_RS12835
gTSS-281453	CP006471	gTSS	-	281453	1	0.87	0.87	G	118	M744_RS01505	pyrD	321.701	507.798	0.841972	0.00137821	-0.281315	0.333542	0.207269	0.5811	475	521	185	253	159	242	506	288	dihydroorotate dehydrogenase (quinone)	gTSS, 118 bp upstream of gene M744_RS01505
iTSS-280564	CP006471	iTSS	-	280564	0.97	0.98	0.94	A	771	M744_RS01505	pyrD	154.101	414.473	2.63188	3.32319e-15	-1.47504	0.000429949	1.48305	0.000106918	122	98	151	179	20	18	342	118	dihydroorotate dehydrogenase (quinone)	iTSS, 771 bp inside of gene M744_RS01505
aTSS-615437	CP006471	aTSS	-	615437	1	1	1	A	23	M744_RS03235	pyrF	1799.2	4555.93	-1.9929	2.0886e-17	1.61176	5.88776e-13	0.250848	0.419051	2573	2269	125	174	2724	4564	2917	1254	orotidine-5'-phosphate decarboxylase	aTSS, 23 bp downstream of forward gene M744_RS03235
aTSS-615788	CP006471	aTSS	-	615788	1	0.97	0.95	G	374	M744_RS03235	pyrF	149.188	213.299	-1.54114	9.70667e-06	-0.615441	0.0609688	-0.132643	0.78356	396	361	27	37	108	131	296	177	orotidine-5'-phosphate decarboxylase	aTSS, 374 bp downstream of forward gene M744_RS03235
gTSS+1236614	CP006471	gTSS	+	1236614	1	1	1	T	37	M744_RS06370	pyrG	2100.66	7639.47	-3.03635	3.15553e-28	3.50223	1.01695e-59	-0.625013	0.0189641	1326	1047	26	46	5454	7653	757	345	CTP synthetase	gTSS, 37 bp upstream of gene M744_RS06370
aTSS-1237172	CP006471	aTSS	-	1237172	0.97	0.91	0.96	A	521	M744_RS06370	pyrG	225.265	950.839	5.69573	1.51098e-54	-2.05232	0.0030698	0.709097	0.184143	33	28	276	523	7	0	59	16	CTP synthetase	aTSS, 521 bp downstream of forward gene M744_RS06370
aTSS-1236965	CP006471	aTSS	-	1236965	1	0.96	0.87	A	314	M744_RS06370	pyrG	166.103	192.713	0.154467	0.634461	0.078486	0.824274	-0.209483	0.629629	327	282	63	106	145	165	242	127	CTP synthetase	aTSS, 314 bp downstream of forward gene M744_RS06370
aTSS+74708	CP006471	aTSS	+	74708	0.98	0.88	1	A	609	M744_RS00410	pyrH	547.557	802.687	-1.26896	3.69992e-07	-0.233488	0.372753	0.303946	0.336761	1252	1062	96	141	379	585	1337	674	UMP kinase	aTSS, 609 bp downstream of reverse gene M744_RS00410
gTSS-75345	CP006471	gTSS	-	75345	0.99	0.96	0.99	G	28	M744_RS00410	pyrH	312.049	794.592	-2.67279	2.72044e-14	1.63088	2.94005e-10	-0.463483	0.170956	508	419	14	22	599	796	309	162	UMP kinase	gTSS, 28 bp upstream of gene M744_RS00410
gTSS-1210143	CP006471	gTSS	-	1210143	0.99	0.99	0.95	G	156	M744_RS06230	pys	1961.97	2812.02	-0.168214	0.509667	0.537675	0.0334009	-0.0377917	0.93105	3698	3026	581	903	1949	2817	2582	1773	phytoene synthase	gTSS, 156 bp upstream of gene M744_RS06230
aTSS+1209986	CP006471	aTSS	+	1209986	1	1	1	A	1	M744_RS06230	pys	757.194	1196.88	-0.515335	0.0426645	-1.29764	3.03007e-07	0.384824	0.228473	1951	1333	224	345	269	382	2018	1005	phytoene synthase	aTSS, 1 bp downstream of reverse gene M744_RS06230
aTSS+1209430	CP006471	aTSS	+	1209430	0.82	0.87	1	G	557	M744_RS06230	pys	315.016	470.874	1.00624	0.000332401	0.0940893	0.778356	0.834563	0.0105337	353	443	143	259	191	219	784	277	phytoene synthase	aTSS, 557 bp downstream of reverse gene M744_RS06230
aTSS+848666	CP006471	aTSS	+	848666	1	0.99	1	C	579	M744_RS04375	queA	242.689	364.146	-0.401777	0.167119	0.688207	0.0122242	-0.0132812	0.976965	388	435	65	88	288	354	417	175	tRNA preQ1(34) S-adenosylmethionine ribosyltransferase-isomerase QueA	aTSS, 579 bp downstream of reverse gene M744_RS04375
gTSS-849347	CP006471	gTSS	-	849347	1	0.99	0.94	G	102	M744_RS04375	queA	164.994	323.427	0.596927	0.114848	1.30506	0.000372138	-0.0553464	0.932788	185	224	69	81	176	324	140	116	tRNA preQ1(34) S-adenosylmethionine ribosyltransferase-isomerase QueA	gTSS, 102 bp upstream of gene M744_RS04375
iTSS+1759123	CP006471	iTSS	+	1759123	1	0.77	1	G	851	M744_RS08865	radA	1145.45	3469.5	3.34573	3.37115e-38	-0.70347	0.0137898	0.920798	0.00296101	675	564	1264	1840	202	158	1304	454	DNA repair protein RadA	iTSS, 851 bp inside of gene M744_RS08865
iTSS+1758616	CP006471	iTSS	+	1758616	1	0.96	1	A	344	M744_RS08865	radA	418.187	1656.24	6.12832	3.09035e-95	-2.35889	0.000144078	0.62637	0.149963	36	49	569	911	5	3	59	33	DNA repair protein RadA	iTSS, 344 bp inside of gene M744_RS08865
iTSS+1759041	CP006471	iTSS	+	1759041	1	0.96	1	G	769	M744_RS08865	radA	421.921	654.474	-1.34135	3.59664e-06	0.263956	0.373584	0.658534	0.0422761	895	601	58	88	417	445	1177	522	DNA repair protein RadA	iTSS, 769 bp inside of gene M744_RS08865
iTSS+1758842	CP006471	iTSS	+	1758842	0.61	0.72	1	A	570	M744_RS08865	radA	224.579	352.701	0.866943	0.0024338	-0.935591	0.00208885	0.427741	0.243662	353	355	126	194	92	85	498	199	DNA repair protein RadA	iTSS, 570 bp inside of gene M744_RS08865
iTSS+1758802	CP006471	iTSS	+	1758802	1	1	1	A	530	M744_RS08865	radA	99.2	172.932	-2.33851	2.14863e-07	-0.80418	0.0322442	0.326108	0.505836	262	224	8	16	64	70	311	131	DNA repair protein RadA	iTSS, 530 bp inside of gene M744_RS08865
gTSS+2015121	CP006471	gTSS	+	2015121	0.99	0.97	1	G	18	M744_RS10000	radC	340.753	640.016	0.771867	0.00932106	-2.38426	2.75279e-13	1.0118	0.00267041	581	444	197	225	49	45	1151	399	hypothetical protein	gTSS, 18 bp upstream of gene M744_RS10000
iTSS+2015370	CP006471	iTSS	+	2015370	1	1	1	A	231	M744_RS10000	radC	272.19	436.432	0.65726	0.0142426	-0.58742	0.0370286	-0.0795952	0.854432	487	474	159	212	137	173	487	184	hypothetical protein	iTSS, 231 bp inside of gene M744_RS10000
iTSS+431733	CP006471	iTSS	+	431733	0.97	0.95	1	A	46	M744_RS02295	rapQ	392.606	565.692	-0.523063	0.0362791	-1.86595	1.19647e-13	-0.0253487	0.953218	992	973	133	206	117	144	865	475	SAM-dependent methyltransferase	iTSS, 46 bp inside of gene M744_RS02295
iTSS-1213055	CP006471	iTSS	-	1213055	1	1	0.99	G	513	M744_RS06250	rbcR, ycf3	3068.72	5330.51	1.68697	1.99115e-17	1.10412	6.26577e-08	0.419102	0.0969265	3103	2786	1942	2712	2863	3232	4050	1684	LysR family transcriptional regulator	iTSS, 513 bp inside of gene M744_RS06250
gTSS-1213628	CP006471	gTSS	-	1213628	1	1	0.96	A	60	M744_RS06250	rbcR, ycf3	2263.27	4676.02	1.88133	7.29665e-23	1.01392	2.72769e-07	-0.663369	0.00389003	2203	2359	1610	2572	1966	2502	1378	666	LysR family transcriptional regulator	gTSS, 60 bp upstream of gene M744_RS06250
gTSS-1213766	CP006471	gTSS	-	1213766	1	0.99	0.79	G	198	M744_RS06250	rbcR, ycf3	161.9	570.867	3.53959	1.53167e-28	-0.765402	0.0590357	-0.0367382	0.954058	78	91	179	314	23	25	91	31	LysR family transcriptional regulator	gTSS, 198 bp upstream of gene M744_RS06250
aTSS+1212969	CP006471	aTSS	+	1212969	0.64	0.79	1	A	599	M744_RS06250	rbcR, ycf3	125.864	195.027	-1.08866	0.00256977	-0.896413	0.0103776	-0.210231	0.66885	290	359	25	52	80	88	276	126	LysR family transcriptional regulator	aTSS, 599 bp downstream of reverse gene M744_RS06250
gTSS-1784161	CP006471	gTSS	-	1784161	1	0.92	0.37	G	671	M744_RS09000	rbcS	357.005	525.988	-0.213543	0.486679	0.599744	0.0421263	0.443484	0.226135	663	452	94	144	416	389	758	334	ribulose bisphosphate carboxylase small subunit	gTSS, 671 bp upstream of gene M744_RS09000
gTSS-1783828	CP006471	gTSS	-	1783828	0.87	0.85	0.69	A	338	M744_RS09000	rbcS	179.124	279.979	1.3652	3.31598e-05	0.322601	0.37854	1.1199	0.00288067	209	170	90	154	123	102	451	162	ribulose bisphosphate carboxylase small subunit	gTSS, 338 bp upstream of gene M744_RS09000
gTSS-2585082	CP006471	gTSS	-	2585082	1	1	1	T	111	M744_RS12780	rbp1, 12rnp1	99528.1	277234	4.24403	1.86921e-91	3.25891	1.65694e-53	-0.142723	0.655426	22982	25373	79682	152490	107302	114941	22755	9278	RNA-binding protein	gTSS, 111 bp upstream of gene M744_RS12780
gTSS-2585185	CP006471	gTSS	-	2585185	1	1	0.91	A	214	M744_RS12780	rbp1, 12rnp1	273.105	967.202	3.68567	8.32374e-31	-1.08576	0.00508297	-0.489322	0.29024	95	173	328	532	22	40	85	48	RNA-binding protein	gTSS, 214 bp upstream of gene M744_RS12780
gTSS+1196615	CP006471	gTSS	+	1196615	1	1	1	G	123	M744_RS06155	rbp2	29583.9	79796	-2.42986	2.32581e-31	1.80646	1.29847e-17	-0.615125	0.014621	46134	35902	1542	2202	63110	75453	23600	13304	RNA-binding protein	gTSS, 123 bp upstream of gene M744_RS06155
iTSS+1196936	CP006471	iTSS	+	1196936	1	0.62	1	T	198	M744_RS06155	rbp2	84.6071	442.538	-1.61929	0.437017	4.58631	0.016153	1.59697	0.549569	17	27	3	0	350	130	4	59	RNA-binding protein	iTSS, 198 bp inside of gene M744_RS06155
gTSS+2478577	CP006471	gTSS	+	2478577	1	0.99	1	G	233	M744_RS12200	rbp3	2017.06	6843.88	-2.35889	7.27787e-21	2.77132	2.5984e-34	-1.06456	5.25562e-05	1626	1882	65	105	4835	6856	693	442	RNA-binding region RNP-1	gTSS, 233 bp upstream of gene M744_RS12200
aTSS-227646	CP006471	aTSS	-	227646	1	1	1	A	6	M744_RS01210	recA	4982.78	13775.4	1.45157	5.63196e-08	-1.92522	1.71541e-12	-0.83406	0.00910299	7084	9066	3693	7577	827	1257	3403	2533	DNA recombination/repair protein RecA	aTSS, 6 bp downstream of forward gene M744_RS01210
gTSS+226554	CP006471	gTSS	+	226554	0.98	0.9	1	A	16	M744_RS01210	recA	1341.86	2136.22	-0.532452	0.0175314	0.517415	0.023088	-0.450858	0.0996657	2394	2751	385	480	1461	2140	1791	875	DNA recombination/repair protein RecA	gTSS, 16 bp upstream of gene M744_RS01210
gTSS+226275	CP006471	gTSS	+	226275	1	0.98	1	C	295	M744_RS01210	recA	139.11	281.797	1.08803	0.00111443	-2.22168	1.756e-08	0.613303	0.139633	213	211	74	155	20	24	352	129	DNA recombination/repair protein RecA	gTSS, 295 bp upstream of gene M744_RS01210
aTSS-946800	CP006471	aTSS	-	946800	1	0.99	0.99	A	560	M744_RS04870	recF	575.793	1209	1.68374	3.70434e-12	-0.683881	0.00922143	0.855841	0.00258099	663	620	371	665	176	210	1283	453	DNA replication and repair protein RecF	aTSS, 560 bp downstream of forward gene M744_RS04870
gTSS+945577	CP006471	gTSS	+	945577	1	0.95	1	G	663	M744_RS04870	recF	167.814	613.232	-2.02806	0.000174334	3.24043	7.6982e-21	0.131893	0.824109	128	83	3	10	485	466	126	45	DNA replication and repair protein RecF	gTSS, 663 bp upstream of gene M744_RS04870
gTSS+946217	CP006471	gTSS	+	946217	1	0.93	1	G	23	M744_RS04870	recF	102.625	318.436	-1.0754	0.0306663	2.41348	4.1127e-10	0.150846	0.815079	108	84	12	10	185	319	121	39	DNA replication and repair protein RecF	gTSS, 23 bp upstream of gene M744_RS04870
aTSS+2173331	CP006471	aTSS	+	2173331	0.66	0.75	1	A	2435	M744_RS10755	recG	150.188	260.789	-0.361556	0.309411	-1.60773	5.85649e-06	0.570028	0.165046	353	265	56	60	39	60	469	197	DNA helicase RecG	aTSS, 2435 bp downstream of reverse gene M744_RS10755
iTSS-1307026	CP006471	iTSS	-	1307026	0.99	0.97	0.98	G	23	M744_RS06720	recJ	1870.05	3920.89	-0.7593	0.000675297	1.2587	1.16872e-08	-0.445914	0.105448	3323	2542	361	487	3101	3672	2195	929	single-stranded-DNA-specific exonuclease RecJ	iTSS, 23 bp inside of gene M744_RS06720
gTSS+63919	CP006471	gTSS	+	63919	1	0.9	1	G	86	M744_RS00355	recJ	253.449	776.307	2.08281	7.96511e-10	-1.02112	0.00623398	-0.803878	0.0643232	208	386	213	427	63	79	136	93	single-stranded-DNA-specific exonuclease RecJ	gTSS, 86 bp upstream of gene M744_RS00355
aTSS-64510	CP006471	aTSS	-	64510	0.84	0.86	0.79	A	505	M744_RS00355	recJ	319.924	582.886	-1.98465	1.21235e-10	0.600204	0.0332615	-0.342449	0.352264	645	686	34	49	461	510	594	197	single-stranded-DNA-specific exonuclease RecJ	aTSS, 505 bp downstream of forward gene M744_RS00355
aTSS+1306147	CP006471	aTSS	+	1306147	1	1	1	A	902	M744_RS06720	recJ	397.793	550.869	0.458522	0.0753106	-0.338935	0.214124	0.281759	0.412576	659	684	162	303	235	278	721	407	single-stranded-DNA-specific exonuclease RecJ	aTSS, 902 bp downstream of reverse gene M744_RS06720
gTSS-1935764	CP006471	gTSS	-	1935764	1	1	0.99	A	18	M744_RS09635	recQ	474.844	870.222	0.835338	0.00318071	-1.61882	5.38768e-08	0.981262	0.00243366	820	563	252	354	92	127	1565	506	ATP-dependent DNA helicase RecQ	gTSS, 18 bp upstream of gene M744_RS09635
iTSS-1934927	CP006471	iTSS	-	1934927	1	0.99	0.96	G	819	M744_RS09635	recQ	541.043	742.2	-0.449678	0.0647868	0.398597	0.103289	-0.0589566	0.877996	1096	900	140	223	587	682	930	436	ATP-dependent DNA helicase RecQ	iTSS, 819 bp inside of gene M744_RS09635
aTSS+1935439	CP006471	aTSS	+	1935439	0.99	1	1	A	307	M744_RS09635	recQ	183.3	359.088	-1.79228	6.50743e-07	0.637897	0.0453977	-0.142521	0.768423	357	366	19	33	284	251	338	139	ATP-dependent DNA helicase RecQ	aTSS, 307 bp downstream of reverse gene M744_RS09635
aTSS+1935054	CP006471	aTSS	+	1935054	1	0.92	1	G	692	M744_RS09635	recQ	112.938	213.524	-1.70194	4.45036e-05	-2.20024	5.72706e-08	0.459101	0.3427	326	248	24	18	30	30	384	179	ATP-dependent DNA helicase RecQ	aTSS, 692 bp downstream of reverse gene M744_RS09635
gTSS-1857245	CP006471	gTSS	-	1857245	1	0.95	1	A	14	M744_RS09295	recR	489.123	1919.6	-1.25176	0.000436393	3.53293	1.4731e-34	0.502705	0.191059	280	222	26	25	965	1923	339	165	recombination protein RecR	gTSS, 14 bp upstream of gene M744_RS09295
gTSS-857681	CP006471	gTSS	-	857681	0.98	0.89	0.97	A	16	M744_RS04420	rfaE	537.772	1081.08	-0.8589	0.00105885	1.0667	2.17373e-05	-0.309846	0.360089	978	809	88	159	745	1083	625	365	ADP-heptose synthase	gTSS, 16 bp upstream of gene M744_RS04420
gTSS-1171170	CP006471	gTSS	-	1171170	1	0.98	0.89	A	60	M744_RS06020	rfaG	923.245	1642.09	2.10176	7.26688e-23	2.21536	4.87557e-25	-0.580039	0.0316208	630	658	502	886	1260	1645	434	188	glycosyl transferase	gTSS, 60 bp upstream of gene M744_RS06020
gTSS-1081567	CP006471	gTSS	-	1081567	0.96	0.94	0.81	C	35	M744_RS05645	rfbA	340.361	619.554	-1.68755	6.97829e-09	0.909183	0.000472256	-0.0205574	0.964346	556	651	32	62	490	608	614	253	glucose-1-phosphate thymidylyltransferase	gTSS, 35 bp upstream of gene M744_RS05645
iTSS+2089878	CP006471	iTSS	+	2089878	1	1	1	G	302	M744_RS10405	rfbB	311.9	534.839	-1.5932	3.22802e-08	0.735961	0.00474895	-0.0996413	0.810478	566	607	43	52	423	523	564	233	NAD-dependent dehydratase	iTSS, 302 bp inside of gene M744_RS10405
gTSS+2089560	CP006471	gTSS	+	2089560	1	0.96	1	A	16	M744_RS10405	rfbB	157.709	273.088	-3.13905	2.41182e-11	-0.253898	0.541443	-0.0597534	0.926933	507	295	6	17	134	194	306	208	NAD-dependent dehydratase	gTSS, 16 bp upstream of gene M744_RS10405
gTSS-1084036	CP006471	gTSS	-	1084036	0.85	0.9	0.83	G	20	M744_RS05660	rfbC	148.153	385.317	-4.51981	7.42426e-10	1.53814	4.20925e-06	-0.367037	0.437527	276	188	2	3	271	386	161	89	dTDP-4-dehydrorhamnose 3,5-epimerase	gTSS, 20 bp upstream of gene M744_RS05660
gTSS+508746	CP006471	gTSS	+	508746	0.99	0.98	1	C	516	M744_RS02700	rfbE	246.124	380.326	-1.48413	3.52612e-06	0.431713	0.156928	-0.010248	0.982406	412	572	35	52	267	381	508	206	glutamine--scyllo-inositol aminotransferase	gTSS, 516 bp upstream of gene M744_RS02700
gTSS+504714	CP006471	gTSS	+	504714	0.98	0.95	1	A	374	M744_RS02670	rfbF	4296.54	15459	4.53795	8.60584e-98	-1.60191	9.63959e-12	0.431453	0.127337	1132	1319	5632	8451	185	204	1831	644	glucose-1-phosphate cytidylyltransferase	gTSS, 374 bp upstream of gene M744_RS02670
gTSS+504827	CP006471	gTSS	+	504827	0.98	0.97	1	A	261	M744_RS02670	rfbF	1907.08	7686.71	5.62359	7.11241e-104	-1.25272	4.78308e-05	0.796363	0.0140774	313	225	2425	4228	38	73	530	174	glucose-1-phosphate cytidylyltransferase	gTSS, 261 bp upstream of gene M744_RS02670
gTSS+505038	CP006471	gTSS	+	505038	0.98	0.97	1	G	50	M744_RS02670	rfbF	617.24	1341.72	2.07685	1.00629e-16	-0.350521	0.213266	1.09003	0.000152786	644	480	445	738	180	249	1315	470	glucose-1-phosphate cytidylyltransferase	gTSS, 50 bp upstream of gene M744_RS02670
iTSS+506347	CP006471	iTSS	+	506347	0.98	0.92	1	A	489	M744_RS02675	rfbG	1020.16	3601.55	4.6398	2.1327e-70	-0.496474	0.106408	1.38742	4.91984e-06	276	240	1223	1981	85	91	812	230	CDP-glucose 4,6-dehydratase	iTSS, 489 bp inside of gene M744_RS02675
aTSS-506047	CP006471	aTSS	-	506047	1	1	0.99	A	189	M744_RS02675	rfbG	624.607	2198.63	3.8586	1.15853e-44	-0.273435	0.407855	-0.558488	0.136688	198	344	801	1134	104	112	175	86	CDP-glucose 4,6-dehydratase	aTSS, 189 bp downstream of forward gene M744_RS02675
gTSS+505606	CP006471	gTSS	+	505606	1	0.98	1	G	252	M744_RS02675	rfbG	534.261	1290.71	-2.62112	1.82577e-16	1.63009	6.47829e-10	-0.0776299	0.85857	911	609	20	42	990	1293	696	329	CDP-glucose 4,6-dehydratase	gTSS, 252 bp upstream of gene M744_RS02675
gTSS-1167874	CP006471	gTSS	-	1167874	0.99	0.8	0.66	A	16	M744_RS06005	rfbW	791.607	2367.1	3.1253	1.09151e-49	-0.0845958	0.749397	0.253568	0.404935	520	467	835	1302	195	257	565	271	mannosyltransferase	gTSS, 16 bp upstream of gene M744_RS06005
iTSS-1167350	CP006471	iTSS	-	1167350	1	0.89	0.93	A	508	M744_RS06005	rfbW	518.581	806.727	-0.143537	0.580781	-1.22467	1.03869e-06	-0.714934	0.0134504	1120	1485	223	365	246	293	766	364	mannosyltransferase	iTSS, 508 bp inside of gene M744_RS06005
gTSS-1543470	CP006471	gTSS	-	1543470	1	1	0.96	G	53	M744_RS07875	rffM	3201.91	8478.86	2.49656	3.70176e-32	0.0354939	0.893445	-0.208207	0.500645	2380	3164	3089	4655	1151	1622	2338	1090	glycosyltransferase	gTSS, 53 bp upstream of gene M744_RS07875
gTSS-2379077	CP006471	gTSS	-	2379077	1	0.98	0.84	A	802	M744_RS11760	rhnB	320.246	1090.83	3.67623	2.57981e-44	-0.773107	0.0161871	-0.500842	0.184143	154	160	394	600	47	41	112	48	ribonuclease HII	gTSS, 802 bp upstream of gene M744_RS11760
aTSS+2378272	CP006471	aTSS	+	2378272	1	0.97	1	T	3	M744_RS11760	rhnB	526.396	990.021	-1.14931	2.92554e-05	0.503098	0.0692059	-0.697517	0.0287346	1120	1114	84	171	783	725	599	348	ribonuclease HII	aTSS, 3 bp downstream of reverse gene M744_RS11760
aTSS+2377641	CP006471	aTSS	+	2377641	0.99	0.96	1	A	634	M744_RS11760	rhnB	286.076	466.844	-0.471571	0.101799	-2.29505	1.01486e-14	0.234474	0.550726	639	726	83	166	53	83	726	392	ribonuclease HII	aTSS, 634 bp downstream of reverse gene M744_RS11760
aTSS+2378025	CP006471	aTSS	+	2378025	0.99	0.97	1	C	250	M744_RS11760	rhnB	119.206	426.101	-1.8181	0.000795103	2.83584	2.18224e-15	-0.0865924	0.891232	103	85	7	6	337	301	90	38	ribonuclease HII	aTSS, 250 bp downstream of reverse gene M744_RS11760
gTSS+1777727	CP006471	gTSS	+	1777727	1	1	1	A	29	M744_RS08975	ribA	6584.59	23452.8	4.29832	1.5793e-92	0.42715	0.0626643	-0.435567	0.113173	1853	2422	8048	12900	1227	1562	1666	657	bifunctional 3,4-dihydroxy-2-butanone-4-phosphate synthase/GTP cyclohydrolase II	gTSS, 29 bp upstream of gene M744_RS08975
iTSS+1778939	CP006471	iTSS	+	1778939	0.99	0.98	1	A	1183	M744_RS08975	ribA	601.869	968.285	-1.09223	3.56685e-06	0.510782	0.0280803	-0.218973	0.490338	1133	1238	113	161	679	970	991	463	bifunctional 3,4-dihydroxy-2-butanone-4-phosphate synthase/GTP cyclohydrolase II	iTSS, 1183 bp inside of gene M744_RS08975
aTSS-1777726	CP006471	aTSS	-	1777726	1	0.98	0.88	A	30	M744_RS08975	ribA	242.407	449.058	0.772078	0.00624526	-1.54228	3.05115e-07	-0.0464432	0.926086	407	485	136	247	74	73	415	199	bifunctional 3,4-dihydroxy-2-butanone-4-phosphate synthase/GTP cyclohydrolase II	aTSS, 30 bp upstream of forward gene M744_RS08975
iTSS-1737799	CP006471	iTSS	-	1737799	1	0.99	0.47	G	485	M744_RS08755	ribC	177.061	367.811	0.910368	0.00307872	-1.66896	6.02691e-07	-0.633186	0.101235	304	376	134	179	50	53	188	113	riboflavin synthase	iTSS, 485 bp inside of gene M744_RS08755
iTSS-1737713	CP006471	iTSS	-	1737713	0.96	0.96	0.44	A	571	M744_RS08755	ribC	180.79	229.65	-0.0640399	0.848783	-0.425481	0.192205	0.324689	0.42907	291	385	64	96	99	147	413	192	riboflavin synthase	iTSS, 571 bp inside of gene M744_RS08755
aTSS-363860	CP006471	aTSS	-	363860	1	1	0.98	G	5	M744_RS01950	ribD	412.881	1578.07	6.62596	3.86688e-18	-2.44059	0.0209973	1.84953	0.0548714	36	23	573	868	5	0	145	28	bifunctional diaminohydroxyphosphoribosylaminopyrimidine deaminase/5-amino-6-(5-phosphoribosylamino)uracil reductase	aTSS, 5 bp downstream of forward gene M744_RS01950
gTSS+362382	CP006471	gTSS	+	362382	0.97	0.98	1	G	367	M744_RS01950	ribD	132.838	320.432	-0.0775469	0.855346	2.07086	5.95939e-09	-0.0529333	0.936	175	101	28	36	242	321	117	67	bifunctional diaminohydroxyphosphoribosylaminopyrimidine deaminase/5-amino-6-(5-phosphoribosylamino)uracil reductase	gTSS, 367 bp upstream of gene M744_RS01950
gTSS+309143	CP006471	gTSS	+	309143	1	0.92	1	G	17	M744_RS01650	rimI	768.13	1593.18	-0.935571	0.000149748	1.41763	1.29443e-09	0.329412	0.285018	1040	1044	98	175	1121	1596	1123	668	ribosomal-protein-alanine N-acetyltransferase RimI	gTSS, 17 bp upstream of gene M744_RS01650
aTSS-309423	CP006471	aTSS	-	309423	1	1	1	A	263	M744_RS01650	rimI	183.745	266.251	0.444165	0.154098	-0.387196	0.238833	0.115835	0.810777	348	297	97	116	115	122	365	146	ribosomal-protein-alanine N-acetyltransferase RimI	aTSS, 263 bp downstream of forward gene M744_RS01650
gTSS+1848552	CP006471	gTSS	+	1848552	0.99	0.99	1	A	0	M744_RS09270	rluA	1860.76	3779.72	1.92226	1.04039e-18	0.71888	0.00165098	0.286697	0.338045	1915	1681	1309	2079	1221	1659	2433	853	RNA pseudouridine synthase	gTSS, 0 bp upstream of gene M744_RS09270
iTSS+1849819	CP006471	iTSS	+	1849819	1	0.66	1	A	1267	M744_RS09270	rluA	222.943	785.397	3.5899	1.73738e-30	-0.222158	0.578891	0.0344289	0.954547	98	123	238	432	52	38	118	47	RNA pseudouridine synthase	iTSS, 1267 bp inside of gene M744_RS09270
iTSS+1848679	CP006471	iTSS	+	1848679	1	0.99	1	G	127	M744_RS09270	rluA	156.158	227.468	-1.94144	8.57391e-07	-0.0843248	0.833865	0.26498	0.582909	411	269	12	33	140	170	386	191	RNA pseudouridine synthase	iTSS, 127 bp inside of gene M744_RS09270
gTSS+1848465	CP006471	gTSS	+	1848465	0.97	0.98	1	A	87	M744_RS09270	rluA	106.484	208.413	-0.796722	0.044625	-2.2525	4.58093e-08	0.523339	0.261686	235	251	35	32	25	24	307	175	RNA pseudouridine synthase	gTSS, 87 bp upstream of gene M744_RS09270
iTSS-2122341	CP006471	iTSS	-	2122341	0.99	0.84	0.96	A	837	M744_RS10535	rnb	1334.49	4679.66	4.30163	6.96155e-96	0.0696912	0.792711	-0.274109	0.364853	414	459	1690	2574	202	241	370	154	ribonuclease	iTSS, 837 bp inside of gene M744_RS10535
iTSS-2122609	CP006471	iTSS	-	2122609	1	0.97	0.99	C	569	M744_RS10535	rnb	502.606	1947.13	5.1899	1.48805e-84	-1.19309	0.00127252	0.705321	0.0469326	94	94	643	1071	16	24	173	56	ribonuclease	iTSS, 569 bp inside of gene M744_RS10535
aTSS+2122189	CP006471	aTSS	+	2122189	0.93	0.94	1	G	989	M744_RS10535	rnb	423.808	539.897	-0.672915	0.0170058	-0.0251922	0.937466	-0.333777	0.363714	989	856	97	196	427	442	815	282	ribonuclease	aTSS, 989 bp downstream of reverse gene M744_RS10535
gTSS-2123352	CP006471	gTSS	-	2123352	1	0.51	0.57	G	174	M744_RS10535	rnb	327.823	521.78	1.28793	8.22229e-07	0.930811	0.000483435	0.000359786	0.999867	342	421	177	287	334	366	349	185	ribonuclease	gTSS, 174 bp upstream of gene M744_RS10535
aTSS+1551136	CP006471	aTSS	+	1551136	0.94	0.94	1	A	2	M744_RS07905	rnc	248.065	359.088	-1.94205	1.5328e-09	0.386499	0.183637	0.277717	0.463335	499	473	23	40	284	329	633	238	ribonuclease III	aTSS, 2 bp upstream of reverse gene M744_RS07905
aTSS+2585347	CP006471	aTSS	+	2585347	1	0.98	1	G	7	M744_RS12790	rnd	684.267	1127.24	-2.22062	2.52551e-20	-0.404824	0.0892536	-0.783878	0.00274155	1894	2075	74	140	668	779	1150	510	ribonuclease D	aTSS, 7 bp downstream of reverse gene M744_RS12790
gTSS-2586044	CP006471	gTSS	-	2586044	1	1	0.99	A	55	M744_RS12790	rnd	412.669	685.404	0.902737	0.00185511	0.279391	0.381355	-0.312782	0.439229	722	528	210	377	255	497	458	244	ribonuclease D	gTSS, 55 bp upstream of gene M744_RS12790
gTSS-2380987	CP006471	gTSS	-	2380987	0.97	0.98	0.94	A	302	M744_RS11765	rne	14931.9	24603.6	1.30503	1.42813e-11	1.01586	3.03377e-07	0.0326273	0.926253	16336	17546	7543	13533	15013	18112	17285	7677	ribonuclease E	gTSS, 302 bp upstream of gene M744_RS11765
aTSS+2379003	CP006471	aTSS	+	2379003	1	1	1	A	1682	M744_RS11765	rne	574.268	1152.84	1.04403	1.78344e-05	-1.309	3.11947e-07	0.146488	0.691682	839	1016	420	507	170	191	1054	440	ribonuclease E	aTSS, 1682 bp downstream of reverse gene M744_RS11765
iTSS-2380331	CP006471	iTSS	-	2380331	1	0.99	0.96	A	354	M744_RS11765	rne	421.832	616.318	0.810269	0.00539586	0.551886	0.0688825	0.199644	0.637667	654	511	177	339	335	500	785	238	ribonuclease E	iTSS, 354 bp inside of gene M744_RS11765
aTSS+2379317	CP006471	aTSS	+	2379317	0.99	0.97	1	A	1368	M744_RS11765	rne	184.416	550.869	3.03138	5.60859e-24	-2.92402	1.50561e-09	0.766945	0.0436673	127	121	199	303	4	12	222	87	ribonuclease E	aTSS, 1368 bp downstream of reverse gene M744_RS11765
iTSS-2379351	CP006471	iTSS	-	2379351	1	1	1	A	1334	M744_RS11765	rne	252.133	388.681	-2.82863	6.94728e-16	-0.302278	0.321163	0.251074	0.523048	654	535	13	29	190	281	699	316	ribonuclease E	iTSS, 1334 bp inside of gene M744_RS11765
aTSS+2379125	CP006471	aTSS	+	2379125	0.99	0.99	1	G	1560	M744_RS11765	rne	194.59	226.869	-0.241683	0.439869	0.0503198	0.884963	0.182223	0.666933	382	334	65	83	169	188	408	178	ribonuclease E	aTSS, 1560 bp downstream of reverse gene M744_RS11765
[truncated: 3,269 more rows]

## Sheet: Table S2
Table S2. Leaderless transcripts and misannotated genes.
[truncated: 129 more rows]

## Sheet: Table S3
Table S3. GO terms enrichments.
UP	GOBPID	Pvalue	OddsRatio	ExpCount	Count	Size	Term	qvalue
DK vs CT up-regulated genes
[truncated: 257 more rows]

## Sheet: Table S4
Table S4. KEGG pathway enrichments.
[truncated: 262 more rows]

[truncated: 5 more sheets: Table S5, Table S6, Table S7, Table S8, Table S9]
